# Supplementary material for: Analysis of Trigger Factors in Episodic Migraineurs Using a Smartphone Headache Diary Applications
Source: PLoS One. 2016 Feb 22;11(2):e0149577. doi: 10.1371/journal.pone.0149577 (PMC4764678; doi:10.1371/journal.pone.0149577)
Supplement: S1 File — (XLS) [file pone.0149577.s001.xls]

## Sheet: 62patients
	S1 File. Dataset of 62 patients
고유번호	등록번호	연구번호	성별	연령	병원	신장	신장 모름	체중	체중 모름	bmi	연구시작일	기록시작일	편두통 진단	편두통 진단 기타	두통빈도(일/월)	유병기간(년)	E-diary 접근성	지속시간(시간/회)	두통 강도	두통강도(VAS)	박동성	편측성	일상운동의 악회	구역	구토	광과민성	소음과민성	냄새과민성	연구시작 - HIT6	연구시작 - MIDAS	HADS-D	HADS-A	급성기 치료 빈도	종류1	종류2	종류 기타	예방치료종류 1	예방치료 종류2	예방치료종류 기타1	예방치료종류 기타2	총 유발요인갯수	일기에서 확인된 count		비교	스트레스	수면과다	수면부족	운동	운동 안하기
2	cmc-0001	M-001	여성	20	의정부	155		56		23.3	2014-08-19	2014-08-19	무조짐편두통		4	3	예	24	중증도	6	예	예	예	아니오	아니오	아니오	예	예	54	0	5	13	4	others			인데놀	1			3	4	1	1	1
3	cmc-0002	M-002	여성	38	의정부	155		53		22.1	2014-08-25	2014-08-25	무조짐편두통		3	3	예	72	심도	8	예	아니오	아니오	예	아니오	예	예	예	61	24	2	5	2	Triptan			인데놀	1			1	10	9	1
5	cmc-0003	M-003	여성	20	의정부	155		55		22.9	2014-08-26	2014-08-26	무조짐편두통		8	15	예	24	심도	7	예	아니오	예	예	아니오	아니오	아니오	아니오	75	30	5	2	10	Triptan							1	12	11	1
6	cmc-0004	M-004	여성	37	의정부	164		52		19.3	2014-08-26	2014-08-26	무조짐편두통		3	6	예	4	심도	8	예	예	예	예	예	예	예	아니오	65	12	9	7	8	AAPER							2	5	3	1
8	cmc-0006	CM-001	여성	46	의정부	157		52		21.1	2014-08-29	2014-08-29	무조짐편두통		15	12	예	24	심도	8	예	예	예	예	아니오	예	예	아니오	66	28	6	12	7	others			토파맥스	1			0	3	3	1
10	cmc-0008	M-007	여성	37	의정부	160	Y	50		19.5	2014-08-29	2014-08-29	무조짐편두통		4	3	예	48	심도	8	예	예	예	예	아니오	아니오	아니오	아니오	69	6	4	5	4	Triptan							4	5	1	1	1	O	1	1	O
11	cmc-0009	M-008	여성	32	의정부		Y		Y		2014-09-02	2014-09-02	무조짐편두통		3	16	예	72	심도	7	예	예	예	예	아니오	아니오	아니오	아니오	64	6	6	8	5	Triptan			발프레이트	1			0	5	5	1
16	cmc-0010	M-009	여성	55	의정부						2014-09-02	2014-09-02	무조짐편두통		4	20	예	72	심도	8	예	예	예	예	예	예	예	예	98	10	8	8	2	Triptan			인데놀	1			0	8	8	1	O	O	O	O	O
17	cmc-0011	M-010	여성	42	의정부		Y		Y		2014-09-06	2014-09-06	무조짐편두통		12	22	예	24	심도	8	예	예	예	예	예	예	예	아니오	62	30	3	11	6	Triptan			토파맥스	1			0	5	5	1
18	cmc-0022	M-011	여성	40	의정부		Y		Y		2014-09-12	2014-09-12	무조짐편두통		5	3	예	24	심도	8	예	예	예	예	예	예	예	아니오	76	70	14	12	1	Triptan			토파맥스	1			5	5	0	0	1	O	1	O	O
28	cmc-0023	M-012	여성	35	의정부	154		44		18.6	2014-09-16	2014-09-16	무조짐편두통		10	17	예	96	심도	10	아니오	아니오	예	예	예	예	예	아니오	64	60	10	5	3	NSAID			토파맥스	1			5	12	7	1	1	O	1	O	O
55	cmc-0024	CM-002	여성	34	의정부	158		47		18.8	2014-09-15	2014-09-15	무조짐편두통		30	7	예	24	심도	8	예	예	예	아니오	아니오	아니오	예	아니오	63	18	6	4	1								9	7	-2	-1	1	1	1	O	O
56	cmc-0025	CM-003	여성	39	의정부	156		53		21.8	2014-09-15	2014-09-15	무조짐편두통		15	18	예	7	심도	8	예	예	아니오	예	예	예	예	예	60	15	11	4	5				토파맥스	1			5	17	12	1	1	O	1	O	O
59	cmc-0026	M-013	남성	40	의정부	168		69		24.4	2014-09-16	2014-09-16	조짐편두통		4	1	예	4	중증도	7	예	예	예	예	아니오	아니오		아니오	66	14	4	4	3	others			인데놀	1			0	10	10	1
57	cmc-0027	cm-004	여성	41	의정부		Y		Y		2014-09-16	2014-09-16	무조짐편두통		15	9	예	24	심도	9	예	예	예	예	아니오	아니오	아니오	아니오	66	40	5	4	15	others			토파맥스	1			0	8	8	1
60	cmc-0028	M-014	여성	31	의정부	157		58		23.5	2014-09-17	2014-09-17	무조짐편두통		8	12	예	24	심도	10	예	예	예	아니오	아니오	아니오	예	아니오	65	20	2	3	11	NSAID							10	4	-6	-1	1	O	1	1	O
61	cmc-0029	M-015	남성	34	의정부	176		64		20.7	2014-09-17	2014-09-17	무조짐편두통		4	4	예	24	중증도	4	예	예	예	아니오	아니오	예	아니오	아니오	50	12	113	8		없음			인데놀	1			5	13	8	1	1	O	1	O	O
65	cmc-0031	M-017	여성	44	의정부	169		78		27.3	2014-09-30	2014-09-30	무조짐편두통		5	6	예	72	심도	8	예	예	아니오	예	예	아니오	예	아니오	61	10	6	7	5	Triptan							4	9	5	1	1	O	1	O	O
30	cmc-0032	CM-005	남성	23	의정부	174		75		24.8	2014-09-19	2014-09-19	무조짐편두통		15	7	예	72	심도	8	예	예	예	예	아니오	아니오	예	아니오	67	24	10	10	15	AAPER							0	10	10	1	O	O	O	O	O
46	cmc-0033	CM-006	남성	23	의정부	176		80		25.8	2014-09-19	2014-09-19	무조짐편두통		4	1	예	48	심도	8	예	예	예	아니오	아니오	예	예	아니오	57	24	6	1	4	AAPER			토파맥스	1			3	7	4	1	1	O	1	O	O
39	cmc-0042	M-026	여성	35	의정부	158		67		26.8	2014-10-22	2014-10-22	무조짐편두통		8	1	예	48	심도	8	예	예	예	아니오	아니오	예	예	아니오	58	8	11	8									0	7	7	1	O	O	O	O	O
77	cmc-0046	M-030	여성	38	의정부	155		52		21.6	2014-11-04	2014-11-04	무조짐편두통		15	20	예	72	심도	8	예	예	예	예	예	예	아니오	아니오	66	45	9	3	15	Triptan			토파맥스	1			0	8	8	1
81	cmc-0048	M-032	여성	52	의정부	167		56		20.1	2014-11-05	2014-11-05	무조짐편두통		3	5	예	48	심도	8	예	예	예	아니오	예	예	예	아니오	64	4	2	2	10	Triptan			인데놀	1			1	9	8	1	O	O	O	O	O
97	cmc-0049	M-033	여성	32	의정부	160		53		20.7	2014-11-05	2014-11-05	무조짐편두통		4	3	예	48	심도	10	예	예	예	아니오	아니오	예	예	아니오	60	4	3	6									1	4	3	1	O	O	O	O	1
83	cmc-0050	M-034	여성	37	의정부	158		54		21.6	2014-11-11	2014-11-11	무조짐편두통		4	7	예	72	심도	8	예	예	예	예	예	아니오	아니오	아니오	72	23	13	6	5	Triptan			인데놀	1			0	0	0	0
84	cmc-0063	M-036	여성	31	의정부	157		57		23.1	2014-12-01	2014-12-01	무조짐편두통		2	14	예	24	심도	8	예	예	아니오	예	예	아니오	예	예	60	10	4	8	2	Triptan							0	5	5	1
85	cmc-0064	M-037	여성	48	의정부	153		52		22.2	2014-12-09	2014-12-09	무조짐편두통		15	2	예	4	심도	8	아니오	아니오	아니오	예	아니오	아니오	아니오	예	65	18	8	6	6	Triptan			인데놀	1			6	5	-1	-1	1	O	1	O	O
26	cmc-0067	M-040	남성	42	의정부	175		78		25.5	2014-12-17	2014-12-17	무조짐편두통		2	5	예	72	심도	9	예	예	예	예	아니오	아니오	예	예	67	18	2	3	2	AAPER							4	6	2	1	1	O	O	O	O
21	cmc-0068	M-041	여성	44	의정부	155		78		32.5	2014-12-17	2014-12-17	무조짐편두통		2	1	예	72	심도	8	예	예	예	예	아니오	아니오	아니오	아니오	62	12	8	10	2	AAPER							3	7	4	1	1	O	O	O	O
93	cmc-0069	M-042	여성	37	의정부	159		48		19	2014-12-17	2014-12-17	무조짐편두통		3	1	예	8	심도	8	예	아니오	아니오	예	아니오	아니오	아니오	아니오	57	5	7	3	2	Triptan							3	2	-1	-1	1	O	1	O	O
58	cmc-0077	M-049	여성	20	의정부	155		54		22.5	2015-01-20	2015-01-20	무조짐편두통		8	5	예	24	심도	8	예	예	예	예	예	예	예	예	76	6	7	5	5	Triptan			인데놀	1			9	13	4	1	1	1	O	O	O
69	cmc-0078	M-050	여성	39	의정부	164		60		22.3	2015-01-20	2015-01-20	무조짐편두통		8	7	예	72		9	예	아니오	예	예	아니오	예	예	아니오	66	20	5	11	5	Triptan			인데놀	1			0	7	7	1	O	O	O	O	O
4	dha-0002	dha-0002	여성	36	동탄 한림	158		55		22	2014-08-13	--	무조짐편두통		3	5	예	4	중증도	6	예	예	예	예	아니오	예	예	예	68	9	5	6	3	NSAID							0	7	7	1	O	O	O	O	O
108	dha-0004	dha-0004	여성	56	동탄 한림	158		53		21.2	2014-08-13	--	무조짐편두통		2	20	예	12	중증도	7	예	아니오	예	예	아니오	아니오	예	아니오	54	5	4	5	0	없음			인데놀	1			0	8	8	1	O	O	O	O	O
114	dha-0009	dha-0009	남성	33	동탄 한림	184		66		19.5	2014-08-18	--	무조짐편두통		7	6	예	12	심도	8	예	예	예	예	아니오	아니오	아니오	아니오	65	42	3	3	8	Triptan							0	3	3	1
80	dha-0010	dha-0010	여성	37	동탄 한림		Y	53			2014-08-25	--	무조짐편두통		6	20	예	6	중증도	7	예	예	예	예	예	예	예	예	63	25	8	7	6	Triptan			토파맥스	1			4	11	7	1	O	O	O	O	O
63	dha-0013	dha-0013	남성	36	동탄 한림	162		43		16.4	2014-08-30	--	무조짐편두통		5	3	예	4	심도	7	예	예	아니오	아니오	아니오	예	예	아니오	61	0	10	4	5	AAPER							2	5	3	1	1	O	O	O	O
23	dha-0014	dha-0014	여성	36	동탄 한림	166		65		23.6	2014-09-01	--	무조짐편두통		8	10	예	12	심도	10	예	예	예	예	아니오	아니오	아니오	아니오	65	30	5	3	6	AAPER							0	1	1	1	O	O	O	O	O
134	dha-0015	dha-0015	여성	29	동탄 한림	163		58		21.8	2014-09-02	--	무조짐편두통		11	14	예	12	심도	8	예	예	예	예	아니오	아니오	아니오	아니오	68	50	8	8	11	NSAID							0	8	8	1
116	dha-0018	dha-0018	여성	22	동탄 한림	164		62		23.1	2014-09-06	--	무조짐편두통		6	7	예	12	심도	8	예	예	예	예	아니오	아니오	아니오	아니오	58	17	13	9	6	NSAID			인데놀	1			6	9	3	1	1	O	1	O	O
139	dha-0022	dha-0022	남성	44	동탄 한림	171		73		25	2014-09-25	--	무조짐편두통		3	4	예	12	심도	8	예	아니오	예	예	아니오	아니오	아니오	아니오	61	14	11	8	0	없음							0	3	3	1
37	dha-0023	dha-0023	여성	43	동탄 한림	160		55		21.5	2014-09-29	--	무조짐편두통		2	20	예	72	심도	9	예	아니오	예	아니오	예	아니오	아니오	아니오	67	6	12	4	2	AAPER							7	3	-4	-1	1	O	1	O	O
29	dha-0027	dha-0027	여성	41	동탄 한림		Y		Y		2014-10-02	--	무조짐편두통		5	4	예	12	심도	7	예	아니오	예	예	예	예	예	아니오	64	12	16	14	5	Triptan							0	5	5	1	O	O	O	O	O
144	dha-0029	dha-0029	여성	46	동탄 한림	154		60		25.3	2014-10-04	--	무조짐편두통		13	10	예	6	심도	7	예	예	예	예	아니오	아니오	아니오	아니오	57	12	10	8	0	없음			기타	1	amit		0	10	10	1
86	dha-0031	dha-0031	여성	47	동탄 한림	167		78		28	2014-10-06	--	무조짐편두통		4	1	예	4	중증도	5	아니오	예	예	예	아니오	아니오	예	아니오	48	5	11	5	4	NSAID							9	3	-6	-1	1	O	1	O	O
41	dha-0032	dha-0032	여성	42	동탄 한림	162		55		21	2014-10-06	--	무조짐편두통		2	1	예	24	심도	7	예	예	예	예	아니오	아니오	아니오	아니오	54	5	13	7	2	Triptan							2	9	7	1	1	O	O	O	O
45	dha-0033	dha-0033	여성	55	동탄 한림		Y	67			2014-10-08	--	무조짐편두통		1	30	예	12	심도	8	예	아니오	예	예	아니오	아니오	아니오	아니오	68	12	14	7	3	others			토파맥스	1			0	12	12	1	O	O	O	O	O
149	dha-0039	dha-0039	여성	30	동탄 한림	160		49		19.1	2014-10-20	--	무조짐편두통		3	4	예	48	심도	8	예	아니오	예	예	아니오	아니오	아니오	아니오	55	4	7	6	3	NSAID							0	8	8	1
119	dha-0040	dha-0040	여성	28	동탄 한림	157		52		21.1	2014-10-23	--	무조짐편두통		4	8	예	4	중증도	6	예	예	아니오	예	아니오	예	예	아니오	55	44	7	8	4	NSAID			인데놀	1			9	8	-1	-1	1	O	1	O	O
25	dha-0041	dha-0041	여성	41	동탄 한림	164		58		21.6	2014-10-27	--	무조짐편두통		3	18	예	24	심도	8	예	예	아니오	예	예	예	예	아니오	57	25	4	5	2	NSAID							10	17	7	1	1	1	1	O	O
27	dha-0042	dha-0042	남성	40	동탄 한림	174		74		24.4	2014-11-03	--	무조짐편두통		7	30	예	12	심도	8	아니오	아니오	예	예	아니오	아니오	예	예	59	28	9	5	7	NSAID							10	5	-5	-1	1	1	1	O	1
34	dha-0044	dha-0044	여성	42	동탄 한림	156		57		23.4	2014-11-03	--	무조짐편두통		6	2	예	12	중증도	5	예	아니오	예		아니오	아니오	예	아니오	60	24	11	8	5	NSAID							4	6	2	1	1	O	1	O	O
24	dha-0049	dha-0049	여성	29	동탄 한림	160		50		19.5	2014-11-26	--	무조짐편두통		4	10	예	4	심도	7	예	예	예	예	예	예	예	아니오	68	8	8	5	5	Triptan							6	5	-1	-1	1	O	1	O	O
40	dha-0050	dha-0050	여성	42	동탄 한림	166		68		24.7	2014-11-05	--	무조짐편두통		5	10	예	12	심도	6	예	예	예	예	아니오	아니오	아니오	아니오	61	14	6	8	5	Triptan							6	8	2	1	1	O	O	O	O
89	dha-0051	dha-0051	남성	35	동탄 한림	171		86		29.4	2014-11-26	--	무조짐편두통		8	5	예	8	심도	5	예	예	예	예	아니오	아니오	아니오	아니오	68	28	16	12	0	없음							8	0	-8	-1	1	1	1	O	1
47	dha-0053	dha-0053	여성	43	동탄 한림	157		51		20.7	2014-12-01	--	무조짐편두통		3	5	예	12	심도	8	예	예	예	예	아니오	아니오	아니오	아니오	56	5	5	5	0	없음							4	12	8	1	O	O	O	O	O
155	dha-0055	dha-0055	여성	46	동탄 한림		Y		Y		2014-12-08	--	무조짐편두통		3	20	예	72	심도	10	예	예	예	예	아니오	아니오	아니오	아니오	46	17	3	2	7	AAPER							0	2	2	1
88	dha-0057	dha-0057	여성	23	동탄 한림	163		49		18.4	2014-12-08	--	조짐편두통		12	1	예	24	중증도	7	예	예	예	예	아니오	예	예	예	72	170	10	9	0	없음							9	10	1	1	1	O	1	O	O
31	dha-0060	dha-0060	여성	54	동탄 한림	156		59		24.2	2014-12-18	--	무조짐편두통		3	30	예	36	심도	8	예	예	예	예	예	예	예	예	66	34	9	5	0	없음							11	12	1	1	1	O	1	O	O
51	dha-0061	dha-0061	여성	33	동탄 한림	165		54		19.8	2014-12-29	--	무조짐편두통		10	10	예	12	중증도	5	예	예	예	예	아니오	아니오	아니오	아니오	66	10	14	9	5	AAPER							5	7	2	1	1	O	1	O	O
35	dha-0062	dha-0062	남성	43	동탄 한림		Y		Y		2014-12-29	--	무조짐편두통		2	30	예	12	심도	7	예	예	예	아니오	아니오	예	예	아니오	63	19	9	4	0	없음							7	2	-5	-1	1	O	O	O	O
32	dha-0063	dha-0063	여성	40	동탄 한림	157		49		19.9	2015-01-05	--	무조짐편두통		3	10	예	72	심도	9	예	예	예	예	아니오	아니오	아니오	아니오	61	61	12	13	3	Triptan							8	7	-1	-1	1	O	1	1	O
																																													32
			51																																			25
		mean	82.2581	37.7097		162.019		59.1481					59		6.43548	9.74194		31.0806		7.66129									63.1613	21.9516	9.46774	6.54839	4.61017					40.3226			3.40323	빈도	3.66129		32	5	24	3	3
		SD		8.64109		7.08351		10.2652							5.05906	8.17821		26.331		1.26677									7.61619	24.5199	13.8608	3.07116	3.6907								3.50858	대상환자중 빈도	4.70418		51.6129	8.06452	38.7097	4.83871	4.83871
			0.822581																																						3
																																													0.516129
																																						0.354839
																																				0.403226
																	0.822581	0.0322581															0.370968
[truncated: 128 more columns]

## Sheet: headache diary 1099
																																		Dataset of 1099 Headache Diary Records
번호	등록번호	고유번호	시작시간	종료시간	지속시간		날짜	정도		Pain intensity(VAS)	아픈 부위								형태						움직임에 두통이 심해짐		동반증상											구급약 사용	구급약 사용	구급약 사용	구급약 사용	구급약 사용	구급약 사용	구급약 사용	구급약 사용	구급약 사용	구급약 사용	구급약 사용	구급약 사용1
									강도		왼쪽머리	오른쪽머리	가운데	양쪽전체	눈 주변	뒷목주변	합계	편측성	욱씬거리는 두통	조이는 듯한 두통	지끈거리는 두통	둔하게 무거운 두통	합계	박동성		움직임1	미식거림	소리에 예민해짐	구토	구역/구토	냄새에 예민해짐	빛에 예민해짐	합계	빛/소음과민	대전제	소전제	편두통유무							구급약 효과 없음	절반 이상 두통이 감소함	두통이 사라짐	합계
153	cmc-0002	M-002	201409141430	201409142240	8시간 10분		20140914	약함	0		0	0	0	1	0	1	2	0	0	0	0	1	1	0	Y	1	0	1	0	0	0	0	1	0	0	0	0	N									0	Y	0
328	cmc-0002	M-002	201409251610	201409251855	2시간 45분		20140925	중간	1		0	0	0	1	1	1	3	0	1	1	0	1	3	1	Y	1	0	1	0	0	1	0	2	0	1	0	0	N									0	Y	0
70	cmc-0006	CM-001	201409041100	201409041400	3시간 0분		20140904	약함	0	3	0	0	0	0	1	0	1	0	0	0	1	0	1	1	N	0	0	0	0	0	1	0	1	0	0	0	0	N									0	N	0
745	cmc-0006	CM-001	201410160001	201410162359	23시간 58분		20141016	중간	1	6	0	0	0	0	1	0	1	0	0	0	0	1	1	0	N	0	0	0	0	0	1	0	1	0	0	0	0	N									0	N	0
790	cmc-0006	CM-001	201410200001	201410202359	23시간 58분		20141020	중간	1	6	0	0	0	1	0	0	1	0	0	0	0	1	1	0	N	0	0	0	0	0	1	0	1	0	0	0	0	N									0	N	0
232	cmc-0009	M-008	201409201400	201409202000	6시간 0분		20140920	약함	0	4	0	0	1	0	0	0	1	0	1	0	0	0	1	1	Y	1	0	0	0	0	0	0	0	0	1	0	0	N									0	N	0
332	cmc-0009	M-008	201409251358	201409252058	7시간 0분		20140925	중간	1	4	0	0	1	0	0	0	1	0	1	0	0	0	1	1	Y	1	0	1	0	0	0	0	1	0	1	0	0	N									0	N	0
895	cmc-0011	M-010	201410250909	201410252359	14시간 50분		20141025			4	0	0	0	0	1	0	1	0	0	0	1	0	1	1		0	0	0	0	0	0	1	1	0	0	0	0	N									0	Y	0
1411	cmc-0023	M-012	201411131800	201411131820	20분		20141113	약함	0	3	0	0	0	0	0	1	1	0	0	0	0	1	1	0	N	0	0	0	0	0	0	0	0	0	0	0	0	N									0	N	0
1048	cmc-0025	CM-003	201410271024	201410271724	7시간 0분		20141027	약함	0	4	0	0	0	1	0	0	1	0	0	0	1	0	1	1	N	0	0	0	0	0	1	0	1	0	0	0	0	N									0	N	0
772	cmc-0027	CM-004	201410181811	201410182311	5시간 0분		20141018	약함	0	4	0	0	1	0	0	0	1	0	0	0	0	1	1	0		0	0	0	0	0	0	0	0	0	0	0	0	N									0		0
1666	cmc-0027	cm-004	201411241238	201411242359	11시간 21분		20141124	중간	1	7	0	0	0	0	0	0	0	0	0	0	0	0	0	0		0	0	0	0	0	0	0	0	0	0	0	0										0		0
1668	cmc-0027	cm-004	201411261139	201411262359	12시간 20분		20141126	중간	1	7	0	0	0	0	0	0	0	0	0	0	0	0	0	0		0	0	0	0	0	0	0	0	0	0	0	0										0		0
387	cmc-0032	CM-005	201409300838	201409301559	7시간 21분		20140930	중간	1	4	0	0	0	0	0	1	1	0	1	1	0	0	2	1	N	0	0	1	0	0	1	0	2	0	1	0	0	N									0	N	0
548	cmc-0032	CM-005	201410051234	201410051419	1시간 45분		20141005	약함	0	3	0	0	0	0	0	1	1	0	0	1	0	0	1	0	N	0	0	1	0	0	0	0	1	0	0	0	0	N									0	N	0
2481	cmc-0049	M-033	201501051400	201501052000	6시간 0분		20150105	약함	0	3	0	0	1	0	0	0	1	0	0	0	0	1	1	0	N	0	0	1	0	0	0	0	1	0	0	0	0	N									0	N	0
1852	cmc-0064	M-037	201412091152	201412091348	1시간 56분		20141209	약함	0	3	0	0	1	0	0	0	1	0	1	0	0	0	1	1	N	0	0	0	0	0	1	0	1	0	0	0	0	N									0	N	0
2252	cmc-0069	M-042	201412190800	201412191047	2시간 47분		20141219	약함	0	2	0	0	1	1	0	0	2	0	0	0	0	1	1	0	N	0	0	0	0	0	0	0	0	0	0	0	0	N									0	N	0
3016	cmc-0069	M-042	201501271912	201501272012	1시간 0분		20150127	약함	0	1	0	0	1	0	0	0	1	0	0	0	0	1	1	0	N	0	0	0	0	0	0	0	0	0	0	0	0	N									0	N	0
4488	cmc-0077	M-049	201503061500	201503061700	2시간 0분		20150306	약함	0	3	0	0	1	0	0	0	1	0	1	0	0	0	1	1	N	0	0	0	0	0	0	0	0	0	0	0	0	N									0	N	0
2867	cmc-0078	M-050	201501211600		3시간 40분		20150121	약함	0	3	0	0	0	1	0	0	1	0	0	0	0	1	1	0	N	0	0	1	0	0	0	0	1	0	0	0	0	N									0	N	0
2934	cmc-0078	M-050	201501241841	201501242359	5시간 18분		20150124	약함	0	1	0	0	1	0	0	0	1	0	0	0	0	1	1	0	N	0	1	0	0	1	0	0	1	0	0	1	0	N									0	N	0
55	dha-0004	EM4	201408130630	201408131200	5시간 30분		20140813	약함	0	2	0	0	0	1	1	1	3	0	0	0	0	1	1	0	N	0	0	0	0	0	0	0	0	0	0	0	0	N									0	Y	0
312	dha-0010	em10	201409181000	N	8시간 46분		20140918	약함	0	3	0	0	0	1	0	0	1	0	0	0	0	1	1	0	N	0	0	0	0	0	0	0	0	0	0	0	0	N									0	N	0
342	dha-0010	em10	201409211300	N	4시간 47분		20140921	중간	1	7	0	0	1	1	0	1	3	0	1	0	1	0	2	1	N	0	0	1	0	0	0	0	1	0	1	0	0	N									0	N	0
375	dha-0010	em10	201409231700	201409232200	5시간 0분		20140923			5	0	0	0	1	0	1	2	0	1	0	1	0	2	1	N	0	0	0	0	0	0	0	0	0	0	0	0	N									0	N	0
450	dha-0010	em10	201409300950	201409302359	14시간 9분		20140930	약함	0	3	0	0	1	0	0	0	1	0	0	0	0	1	1	0	N	0	0	1	0	0	0	0	1	0	0	0	0	N									0	N	0
451	dha-0010	em10	201410010756	201410012359	16시간 3분		20141001	약함	0	3	0	0	0	0	0	1	1	0	0	0	0	1	1	0	N	0	0	1	0	0	0	0	1	0	0	0	0	N									0	N	0
485	dha-0010	em10	201410020900	201410022359	14시간 59분		20141002	약함	0	4	0	0	0	1	0	0	1	0	0	1	0	0	1	0	N	0	0	1	0	0	0	0	1	0	0	0	0	N									0	N	0
486	dha-0010	em10	201410030900	201410032359	14시간 59분		20141003	중간	1	5	0	0	0	1	0	1	2	0	0	1	0	0	1	0	N	0	0	1	0	0	0	0	1	0	0	0	0	N									0	N	0
573	dha-0010	em10	201410091100	201410092359	12시간 59분		20141009	약함	0	4	0	0	1	1	1	1	4	0	1	0	0	1	2	1	N	0	0	1	0	0	0	1	2	1	0	1	0	N									0	N	0
609	dha-0010	em10	201410111000	201410112359	13시간 59분		20141011	약함	0	4	0	0	1	1	1	1	4	0	1	0	0	1	2	1	N	0	0	0	0	0	0	1	1	0	0	0	0	N									0	N	0
660	dha-0010	em10	201410151300	201410152359	10시간 59분		20141015	약함	0	4	0	0	0	1	0	1	2	0	0	0	0	1	1	0	N	0	0	1	0	0	0	0	1	0	0	0	0	N									0	N	0
731	dha-0010	em10	201410161300	201410162359	10시간 59분		20141016	약함	0	5	0	0	1	1	0	1	3	0	0	0	0	1	1	0	N	0	0	1	0	0	0	0	1	0	0	0	0	N									0	N	0
730	dha-0010	em10	201410181000	201410182359	13시간 59분		20141018	중간	1	5	0	0	1	1	0	1	3	0	0	0	0	1	1	0	N	0	0	0	0	0	0	0	0	0	0	0	0	N									0	N	0
887	dha-0010	em10	201410281300	201410282359	10시간 59분		20141028	약함	0	4	0	0	1	1	1	0	3	0	0	0	0	1	1	0	N	0	0	1	0	0	0	0	1	0	0	0	0	N									0	N	0
933	dha-0010	em10	201410311400	201410312359	9시간 59분		20141031	약함	0	4	0	0	1	0	1	0	2	0	0	0	0	1	1	0	N	0	0	0	0	0	0	0	0	0	0	0	0	N									0	N	0
994	dha-0010	em10	201411040900	201411042359	6시간 4분		20141104	약함	0		0	0	1	1	0	0	2	0	0	0	0	1	1	0	N	0	0	0	0	0	0	0	0	0	0	0	0	N									0	N	0
1030	dha-0010	em10	201411050800	201411052359	15시간 59분		20141105	약함	0	4	0	0	1	1	0	0	2	0	0	0	0	1	1	0	N	0	0	0	0	0	0	0	0	0	0	0	0	N									0	N	0
1029	dha-0010	em10	201411060800	201411062359	15시간 59분		20141106	중간	1	5	0	0	1	1	0	0	2	0	0	0	0	1	1	0	N	0	0	0	0	0	0	0	0	0	0	0	0	N									0	N	0
1119	dha-0010	em10	201411071051	201411072251	12시간 0분		20141107	약함	0	4	0	0	1	1	0	0	2	0	0	0	0	1	1	0	N	0	0	0	0	0	0	0	0	0	0	0	0	N									0	N	0
1097	dha-0010	em10	201411100954	201411102359	14시간 5분		20141110	약함	0	3	0	0	1	1	0	0	2	0	0	0	0	1	1	0	N	0	0	1	0	0	0	0	1	0	0	0	0	N									0	N	0
1163	dha-0010	em10	201411130839	201411132359	15시간 20분		20141113	약함	0	3	0	0	0	1	1	0	2	0	0	0	1	1	2	1	N	0	0	0	0	0	0	0	0	0	0	0	0	N									0	N	0
1219	dha-0010	em10	201411161440		8시간 0분		20141116	약함	0	4	0	0	1	1	1	0	3	0	0	0	0	1	1	0	N	0	0	1	0	0	0	0	1	0	0	0	0	N									0	N	0
209	dha-0014	em14	201409091605	201409092005	4시간 0분		20140909	약함	0	3	0	0	0	0	1	0	1	0	0	0	1	0	1	1	N	0	0	0	0	0	0	0	0	0	0	0	0	N									0	N	0
512	dha-0014	em14	201410040759	201410041559	8시간 0분		20141004	약함	0	4	0	0	0	0	1	0	1	0	0	1	0	0	1	0	N	0	0	0	0	0	0	0	0	0	0	0	0	N									0	N	0
789	dha-0014	em14	201410210724	201410211324	6시간 0분		20141021	약함	0	4	0	0	0	1	1	0	2	0	1	0	0	0	1	1	N	0	0	0	0	0	0	0	0	0	0	0	0	N									0	Y	0
419	dha-0015	em15	201409261500	201409262200	7시간 0분		20140926	약함	0	4	0	0	1	0	0	1	2	0	0	0	0	1	1	0	N	0	0	1	0	0	0	0	1	0	0	0	0	N									0	Y	0
302	dha-0018	EM18	201409171640	201409171850	2시간 10분		20140917	약함	0	3	0	0	0	1	0	0	1	0	0	0	0	1	1	0	N	0	0	0	0	0	0	0	0	0	0	0	0	N									0	N	0
396	dha-0022	em22	201409250600	201409251410	8시간 10분		20140925	약함	0	1	0	0	0	0	1	0	1	0	0	0	1	0	1	1	N	0	0	0	0	0	0	0	0	0	0	0	0	N									0	N	0
447	dha-0022	em22	201409301630		4시간 0분		20140930	약함	0	1	0	0	0	0	1	0	1	0	0	0	1	0	1	1	N	0	0	0	0	0	1	0	1	0	0	0	0	N									0	N	0
1083	dha-0023	EM23	201411082000	201411082359	3시간 59분		20141108	약함	0		0	0	0	0	1	0	1	0	0	0	0	1	1	0		0	0	0	0	0	0	0	0	0	0	0	0	N									0	N	0
566	dha-0033	em33	201410082217	201410082359	1시간 42분		20141008	약함	0	1	0	0	0	0	0	1	1	0	0	0	1	0	1	1	N	0	0	0	0	0	0	1	1	0	0	0	0	N									0	N	0
1989	dha-0033	em33	201412222000	201412222359	3시간 59분		20141222	약함	0	3	0	0	1	0	0	0	1	0	0	0	0	0	0	0		0	0	0	0	0	0	0	0	0	0	0	0	N									0	N	0
1094	dha-0042	em42	201411091300	201411092300	10시간 0분		20141109	약함	0	1	0	0	1	0	0	1	2	0	0	0	1	1	2	1	N	0	0	0	0	0	0	0	0	0	0	0	0	N									0	N	0
1113	dha-0042	em42	201411101100		12시간 0분		20141110	약함	0	1	0	0	1	0	0	1	2	0	0	0	1	1	2	1	N	0	0	0	0	0	0	0	0	0	0	0	0	N									0	N	0
1213	dha-0044	em44	201411161800	201411162241	4시간 41분		20141116	약함	0	4	0	0	1	0	1	0	2	0	0	1	0	0	1	0	N	0	0	1	0	0	0	0	1	0	0	0	0	N									0	N	0
1435	dha-0044	em44	201411261800	201411262258	4시간 58분		20141126	약함	0	3	0	0	0	0	0	1	1	0	0	0	0	1	1	0	N	0	0	0	0	0	1	0	1	0	0	0	0	N									0	N	0
1934	dha-0044	em44	201412181335	201412182235	9시간 0분		20141218	약함	0	3	0	0	0	1	0	0	1	0	0	0	1	0	1	1	N	0	0	0	0	0	0	0	0	0	0	0	0	N									0	N	0
2554	dha-0044	em44	201501162100	201501162359	2시간 59분		20150116	약함	0	4	0	0	0	1	0	0	1	0	0	0	1	0	1	1	N	0	0	0	0	0	0	0	0	0	0	0	0	N									0	N	0
1511	dha-0051	EM51	201412010800	201412012359	15시간 59분		20141201	약함	0	2	0	0	0	0	0	1	1	0	0	1	0	0	1	0	Y	1	0	1	0	0	0	0	1	0	0	0	0	N									0	Y	0
2050	dha-0060	em60	201412260526	201412260926	4시간 0분		20141226	약함	0	3	0	0	0	1	0	0	1	0	0	0	0	1	1	0	N	0	0	0	0	0	0	0	0	0	0	0	0	N									0	N	0
250	cmc-0003	M-003	201409191800	201409192330	5시간 30분		20140919	약함	0	4	1	0	0	0	0	0	1	1	0	0	1	0	1	1	Y	1	0	0	0	0	0	0	0	0	1	0	0	N									0	N	0
826	cmc-0003	M-003	201410212200	201410212356	1시간 56분		20141021	약함	0	3	0	1	1	0	0	0	2	1	0	0	1	0	1	1	N	0	0	0	0	0	0	0	0	0	1	0	0	N									0	N	0
1001	cmc-0003	M-003	201410281830	201410282359	5시간 29분		20141028	약함	0	4	1	0	0	0	1	0	2	1	0	0	1	0	1	1	Y	1	0	0	0	0	0	0	0	0	1	0	0	N									0	Y	0
761	cmc-0004	M-004	201410171700	201410172359	6시간 59분		20141017	약함	0	3	0	1	0	0	0	0	1	1	0	0	1	0	1	1	Y	1	0	0	0	0	0	0	0	0	1	0	0	N									0	N	0
147	cmc-0006	CM-001	201409132212	201409132359	1시간 47분		20140913	중간	1	5	0	1	0	0	0	0	1	1	0	0	1	0	1	1	N	0	0	1	0	0	0	0	1	0	1	0	0	N									0	N	0
617	cmc-0006	CM-001	201410081004	201410082359	13시간 55분		20141008	중간	1	6	0	1	0	0	0	0	1	1	0	0	1	0	1	1	N	0	0	0	0	0	1	0	1	0	1	0	0	N									0	N	0
618	cmc-0006	CM-001	201410090100	201410092359	22시간 59분		20141009	중간	1	7	0	1	0	0	0	0	1	1	0	0	1	0	1	1	N	0	0	0	0	0	0	0	0	0	1	0	0	N									0	N	0
743	cmc-0006	CM-001	201410140001	201410142359	23시간 58분		20141014	중간	1	5	0	1	0	0	0	0	1	1	1	0	1	0	2	1	N	0	0	0	0	0	1	0	1	0	1	0	0	N									0	N	0
744	cmc-0006	CM-001	201410150001	201410152359	23시간 58분		20141015				1	0	0	0	0	0	1	1	0	0	0	1	1	0	N	0	0	0	0	0	1	0	1	0	0	0	0	N									0	N	0
742	cmc-0006	CM-001	201410170001	201410172359	23시간 58분		20141017	중간	1	5	1	0	0	0	0	0	1	1	1	0	0	0	1	1	N	0	0	0	0	0	1	0	1	0	1	0	0	N									0	N	0
219	cmc-0022	M-011	201409191749	201409192359	6시간 10분		20140919	약함	0	2	1	0	0	0	0	0	1	1	1	0	0	0	1	1		0	0	0	0	0	0	0	0	0	1	0	0	N									0	N	0
1273	cmc-0023	M-012	201410301932	201410302359	4시간 27분		20141030	약함	0	2	1	0	0	0	0	0	1	1	0	0	1	0	1	1	N	0	0	0	0	0	0	0	0	0	1	0	0	N									0	N	0
1276	cmc-0023	M-012	201411021434	201411022359	9시간 25분		20141102	약함	0	3	1	1	0	0	0	0	2	1	0	0	1	0	1	1	N	0	0	0	0	0	0	0	0	0	1	0	0	N									0	N	0
198	cmc-0027	CM-004	201409171300	201409171700	4시간 0분		20140917	약함	0	3	1	0	0	0	0	0	1	1	0	0	0	1	1	0		0	0	0	0	0	0	0	0	0	0	0	0	N									0	N	0
289	cmc-0027	CM-004	201409220900	201409222359	14시간 59분		20140922	심함	1	7	1	0	0	0	0	0	1	1	1	0	0	1	2	1		0	0	1	0	0	0	0	1	0	1	0	0	N									0	Y	0
511	cmc-0027	CM-004	201409230800		15시간 59분		20140923	중간	1	7	1	0	0	0	0	0	1	1	1	0	0	0	1	1	Y	1	0	1	0	0	0	0	1	0	1	0	0	N									0	Y	0
512	cmc-0027	CM-004	201409240900		14시간 57분		20140924	심함	1	7	1	0	0	0	0	0	1	1	1	0	0	1	2	1	Y	1	0	1	0	0	1	0	2	0	1	0	0	N									0	Y	0
514	cmc-0027	CM-004	201409261330		8시간 0분		20140926	중간	1	6	1	0	0	0	0	0	1	1	0	0	0	1	1	0		0	0	0	0	0	0	0	0	0	1	0	0	N									0		0
516	cmc-0027	CM-004	201409281003	201409281258	9일2시간 55분		20140928	중간	1	6	1	0	0	0	0	0	1	1	1	0	0	1	2	1	N	0	0	1	0	0	0	0	1	0	1	0	0	N									0		0
517	cmc-0027	CM-004	201410031158	201410032359	12시간 1분		20141003	중간	1		1	0	0	0	0	0	1	1	1	0	0	0	1	1		0	0	0	0	0	0	0	0	0	1	0	0	N									0		0
1003	cmc-0027	CM-004	201410280935	201410282359	14시간 24분		20141028	중간	1	4	1	0	0	0	0	0	1	1	0	0	0	0	0	0		0	0	0	0	0	0	0	0	0	1	0	0	N									0		0
1013	cmc-0027	CM-004	201410291040	201410292040	10시간 0분		20141029	약함	0	4	1	0	0	0	0	0	1	1	0	0	0	1	1	0		0	0	0	0	0	0	0	0	0	0	0	0	N									0		0
1304	cmc-0027	CM-004	201411091157	201411092359	12시간 2분		20141109	약함	0	5	1	0	0	0	0	0	1	1	0	0	0	0	0	0		0	0	0	0	0	0	0	0	0	0	0	0	N									0		0
1305	cmc-0027	CM-004	201411101158	201411102359	12시간 1분		20141110	약함	0	5	1	0	0	0	0	0	1	1	0	0	0	0	0	0		0	0	0	0	0	0	0	0	0	0	0	0	N									0		0
1371	cmc-0027	CM-004	201411111137	201411112037	9시간 0분		20141111	약함	0	4	1	0	0	0	0	0	1	1	0	0	0	1	1	0		0	0	0	0	0	0	0	0	0	0	0	0	N									0		0
1372	cmc-0027	CM-004	201411120939	201411121939	10시간 0분		20141112	약함	0	3	1	0	0	0	0	0	1	1	0	0	0	1	1	0		0	0	0	0	0	0	0	0	0	0	0	0	N									0		0
1506	cmc-0027	CM-004	201411181321	201411182221	9시간 0분		20141118	약함	0	4	1	0	0	0	0	0	1	1	0	0	0	1	1	0		0	0	0	0	0	0	0	0	0	0	0	0	N									0		0
1794	cmc-0027	cm-004	201412071736	201412072336	6시간 0분		20141207	약함	0	4	0	1	0	0	0	0	1	1	0	0	0	1	1	0		0	0	0	0	0	0	0	0	0	0	0	0	N									0		0
1961	cmc-0027	cm-004	201412131637	201412132337	7시간 0분		20141213	약함	0	4	1	0	0	0	0	0	1	1	0	0	0	1	1	0		0	0	0	0	0	0	0	0	0	0	0	0	N									0		0
2115	cmc-0027	cm-004	201412201434	201412202359	9시간 25분		20141220	약함	0	5	1	0	0	0	0	0	1	1	0	0	0	0	0	0		0	0	0	0	0	0	0	0	0	0	0	0										0		0
2173	cmc-0027	cm-004	201412231736	201412232136	4시간 0분		20141223	약함	0	3	1	0	0	0	0	0	1	1	0	0	0	1	1	0		0	0	0	0	0	0	0	0	0	0	0	0	N									0		0
312	cmc-0028	M-014	201409241659	201409242100	4시간 1분		20140924	약함	0	2	1	0	0	0	0	0	1	1	1	0	0	0	1	1	Y	1	0	0	0	0	0	0	0	0	1	0	0	N									0		0
263	cmc-0033	CM-006	201409221700	201409221857	1시간 57분		20140922	약함	0	1	1	0	0	0	0	0	1	1	1	0	1	0	2	1	N	0	0	0	0	0	0	0	0	0	1	0	0	N									0	N	0
482	cmc-0033	CM-006	201410041453	201410041853	4시간 0분		20141004	약함	0	1	1	0	0	0	0	0	1	1	0	1	0	0	1	0	N	0	0	0	0	0	0	0	0	0	0	0	0	N									0	N	0
692	cmc-0033	CM-006	201410131930	201410132330	4시간 0분		20141013	약함	0	1	1	0	0	0	0	0	1	1	0	1	0	0	1	0	N	0	0	0	0	0	0	0	0	0	0	0	0	N									0	N	0
821	cmc-0033	CM-006	201410211809	201410212109	3시간 0분		20141021	약함	0	1	1	0	0	0	0	0	1	1	1	0	0	0	1	1	N	0	0	0	0	0	0	0	0	0	1	0	0	N									0	N	0
1796	cmc-0048	M-032	201412071532		1시간 0분		20141207	약함	0	2	1	0	0	0	0	0	1	1	1	0	0	0	1	1	N	0	0	0	0	0	0	0	0	0	1	0	0	N									0	N	0
1368	cmc-0049	M-033	201411122000	201411122200	2시간 0분		20141112	약함	0		0	1	0	0	0	0	1	1	0	1	0	0	1	0		0	0	0	0	0	0	0	0	0	0	0	0	N									0	N	0
259	dha-0010	em10	201409131300	201409132359	10시간 59분		20140913	약함	0	3	0	1	0	0	0	1	2	1	1	0	1	0	2	1	N	0	0	0	0	0	0	0	0	0	1	0	0	N									0	N	0
273	dha-0010	em10	201409141030	201409142359	7시간 19분		20140914	약함	0	2	0	1	0	0	0	0	1	1	0	0	0	1	1	0	N	0	0	0	0	0	0	0	0	0	0	0	0	N									0	N	0
279	dha-0010	em10	201409150800	201409152359	15시간 59분		20140915	약함	0	2	0	1	1	0	0	1	3	1	0	1	0	1	2	0	N	0	0	0	0	0	0	0	0	0	0	0	0	N									0	N	0
293	dha-0010	em10	201409161000	201409162359	13시간 59분		20140916	약함	0	2	1	0	0	1	0	0	2	1	1	0	0	1	2	1	N	0	0	0	0	0	0	0	0	0	1	0	0	N									0	N	0
313	dha-0010	em10	201409171300		1일5시간 46분		20140917	약함	0	3	0	1	0	0	0	1	2	1	1	0	0	1	2	1	N	0	0	0	0	0	0	0	0	0	1	0	0	N									0	N	0
336	dha-0010	em10	201409201100	201409202359	12시간 59분		20140920	약함	0	4	0	1	0	0	0	1	2	1	1	0	0	1	2	1	N	0	0	0	0	0	0	0	0	0	1	0	0	N									0	N	0
349	dha-0010	em10	201409221300	201409222359	10시간 59분		20140922	약함	0	5	0	1	0	0	0	0	1	1	1	0	0	0	1	1	N	0	0	0	0	0	0	0	0	0	1	0	0	N									0	N	0
406	dha-0010	em10	201409271100	201409271830	7시간 30분		20140927	약함	0	3	0	1	1	0	0	1	3	1	0	0	0	1	1	0	N	0	0	0	0	0	0	0	0	0	0	0	0	N									0	N	0
628	dha-0010	em10	201410071400	201410072359	9시간 59분		20141007				0	1	1	0	0	1	3	1	0	0	0	1	1	0	N	0	0	0	0	0	0	1	1	0	0	0	0	N									0	N	0
592	dha-0010	em10	201410101300	201410102359	10시간 59분		20141010	약함	0	4	0	1	1	0	0	1	3	1	1	0	0	1	2	1	Y	1	0	0	0	0	0	1	1	0	1	0	0	N									0	N	0
651	dha-0010	em10	201410141300	201410142359	10시간 59분		20141014	약함	0	4	0	1	1	0	0	1	3	1	1	0	0	1	2	1	N	0	0	1	0	0	0	0	1	0	1	0	0	N									0	N	0
866	dha-0010	em10	201410261230	201410261800	5시간 30분		20141026	약함	0	3	0	1	0	0	1	0	2	1	0	0	0	1	1	0	N	0	0	0	0	0	0	1	1	0	0	0	0	N									0	N	0
983	dha-0010	em10	201411031400	201411032359	9시간 59분		20141103	중간	1	5	1	0	1	0	1	0	3	1	1	0	0	1	2	1	N	0	0	0	0	0	0	1	1	0	1	0	0	N									0	N	0
311	dha-0018	EM18	201409181648	201409182359	7시간 11분		20140918	약함	0	3	0	1	0	0	0	0	1	1	0	1	0	1	2	0	N	0	0	0	0	0	0	0	0	0	0	0	0	N									0	N	0
804	dha-0018	EM18	201410231913	201410232359	4시간 46분		20141023	약함	0	3	1	0	0	0	0	0	1	1	0	1	0	0	1	0		0	0	0	0	0	0	0	0	0	0	0	0	N									0	N	0
1314	dha-0018	EM18	201411221143	201411221443	3시간 0분		20141122	약함	0	1	1	0	0	0	0	0	1	1	1	0	0	0	1	1	N	0	0	0	0	0	0	0	0	0	1	0	0	N									0	N	0
1625	dha-0018	EM18	201411280751	201411281056	3시간 5분		20141128	약함	0	1	1	0	0	0	0	0	1	1	0	1	1	0	2	1	N	0	0	0	0	0	0	0	0	0	1	0	0	N									0	N	0
1130	dha-0031	em31	201411112045	201411112359	3시간 14분		20141111	약함	0	1	1	0	1	0	0	0	2	1	1	0	0	0	1	1	N	0	0	0	0	0	0	0	0	0	1	0	0	N									0	N	0
1170	dha-0031	em31	201411131800	201411132359	5시간 59분		20141113	약함	0	1	1	0	0	0	0	0	1	1	1	0	0	0	1	1	N	0	0	1	0	0	0	0	1	0	1	0	0	N									0	N	0
1256	dha-0031	em31	201411192200	201411192359	1시간 59분		20141119	약함	0	1	1	0	1	0	0	0	2	1	0	1	0	0	1	0	N	0	1	0	0	1	0	0	1	0	0	1	0	N									0	N	0
1287	dha-0031	em31	201411202200	201411202300	1시간 0분		20141120	약함	0	1	1	0	0	0	0	0	1	1	0	1	0	0	1	0	N	0	1	0	0	1	0	0	1	0	0	1	0	N									0	N	0
1454	dha-0032	em32	201411270600	201411271343	7시간 43분		20141127	약함	0	3	1	0	0	0	0	0	1	1	0	1	0	0	1	0	N	0	0	0	0	0	0	0	0	0	0	0	0	N									0	N	0
823	dha-0040	EM40	201410241800	201410241830	30분		20141024	약함	0	2	0	1	0	0	0	0	1	1	0	0	1	0	1	1	Y	1	0	0	0	0	0	1	1	0	1	0	0	N									0	N	0
1053	dha-0040	EM40	201411060100	201411060300	2시간 0분		20141106	약함	0	2	0	1	0	0	0	0	1	1	1	0	0	0	1	1	N	0	0	0	0	0	0	0	0	0	1	0	0	N									0	N	0
1006	dha-0045	EM45	201411041500	201411041800	3시간 0분		20141104	약함	0		1	0	0	0	0	0	1	1	0	0	0	1	1	0	N	0	0	1	0	0	0	0	1	0	0	0	0	N									0	N	0
2309	dha-0049	em49	201501040010	201501042359	23시간 49분		20150104	약함	0	1	1	0	0	0	0	0	1	1	0	0	0	1	1	0	N	0	0	0	0	0	0	0	0	0	0	0	0	N									0	N	0
1916	dha-0060	em60	201412180736	201412181436	7시간 0분		20141218	약함	0	5	0	1	0	0	0	0	1	1	0	0	0	1	1	0	N	0	0	0	0	0	0	1	1	0	0	0	0	N									0	Y	0
1992	dha-0060	em60	201412230650	201412232359	17시간 9분		20141223	약함	0	3	0	1	0	0	0	0	1	1	0	0	0	1	1	0	N	0	0	0	0	0	0	0	0	0	0	0	0	N									0	N	0
3117	dha-0062	EM62	201502190800	201502192359	15시간 59분		20150219	약함	0	4	1	0	0	0	0	0	1	1	0	0	1	0	1	1	N	0	0	0	0	0	0	0	0	0	1	0	0	N									0	Y	0
911	cmc-0003	M-003	201410251830	201410252320	4시간 50분		20141025	중간	1	6	0	0	0	1	1	0	2	0	1	0	1	0	2	1	Y	1	0	0	0	0	0	1	1	0	1	0	0	Y				1	애드빌	0	0	1	1	Y	1
935	cmc-0003	M-003	201410261730	201410262000	2시간 30분		20141026	중간	1	4	0	0	0	1	0	0	1	0	0	0	1	0	1	1	Y	1	0	0	0	0	0	0	0	0	1	0	0	Y				1	애드빌	0	0	1	1	Y	1
789	cmc-0006	CM-001	201410190001	201410192359	23시간 58분		20141019	심함	1	10	0	0	0	1	0	1	2	0	0	0	1	0	1	1		0	0	1	0	0	1	0	2	0	1	0	0	Y				2		0	1	0	1	Y	1
768	cmc-0009	M-008	201410181101	201410182359	12시간 58분		20141018	중간	1	6	0	0	1	1	0	0	2	0	1	0	0	0	1	1	Y	1	0	0	0	0	0	0	0	0	1	0	0	Y			3			1	0	0	1	Y	1
560	cmc-0024	CM-002	201410062042	201410062342	3시간 0분		20141006	약함	0	2	0	0	1	0	1	0	2	0	1	0	0	0	1	1	Y	1	0	0	0	0	0	0	0	0	1	0	0	Y	1	1	1			0	1	0	1	Y	1
440	cmc-0028	M-014	201410021132	201410021332	2시간 0분		20141002	약함	0	3	0	0	0	1	0	0	1	0	0	0	1	0	1	1	N	0	0	0	0	0	0	0	0	0	0	0	0	Y				1	알모그란	0	0	1	1	N	1
486	cmc-0028	M-014	201410050650	201410050850	2시간 0분		20141005	약함	0	1	0	0	0	1	0	0	1	0	0	0	1	0	1	1	N	0	0	0	0	0	0	0	0	0	0	0	0	Y				1	알모그란	0	0	1	1	N	1
1835	cmc-0032	CM-005	201411221120	201411221610	4시간 50분		20141122	심함	1	9	0	0	0	1	0	1	2	0	0	1	1	1	3	1	Y	1	0	1	0	0	1	0	2	0	1	0	0	Y	1					0	0	1	1	Y	1
432	cmc-0033	CM-006	201410022230	201410022324	54분		20141002	약함	0	1	0	0	1	0	0	0	1	0	0	0	0	1	1	0	Y	1	0	0	0	0	0	0	0	0	0	0	0	Y				1	병원약	0	1	0	1	N	1
1194	cmc-0033	CM-006	201411061626	201411062359	7시간 33분		20141106	약함	0	2	0	0	1	1	0	0	2	0	1	0	1	0	2	1		0	0	1	0	0	0	1	2	1	0	1	0	Y	2					1	0	0	1	N	1
2371	cmc-0049	M-033	201412311759	201412312000	2시간 1분		20141231	중간	1	6	0	0	1	1	0	0	2	0	0	0	0	1	1	0	N	0	0	1	0	0	1	0	2	0	0	0	0	Y				2		0	1	0	1	N	1
1595	cmc-0050	M-034	201411161630	201411161900	2시간 30분		20141116	약함	0		0	0	0	1	0	0	1	0	1	0	0	0	1	1	N	0	0	0	0	0	0	0	0	0	0	0	0	Y				2	병원처방전약	0	0	1	1	N	1
2335	cmc-0063	M-036	201412301800	201412302100	3시간 0분		20141230	중간	1	5	0	0	0	1	0	0	1	0	0	0	0	1	1	0	Y	1	0	0	0	0	0	0	0	0	1	0	0	Y			1			0	0	1	1	Y	1
3008	cmc-0063	M-036	201501261700	201501261900	2시간 0분		20150126	중간	1	6	0	0	0	1	0	0	1	0	1	0	0	0	1	1	Y	1	0	0	0	0	0	0	0	0	1	0	0	Y			1			0	0	1	1	N	1
3543	cmc-0063	M-036	201502110900	201502111200	3시간 0분		20150211	심함	1	8	0	0	0	1	0	0	1	0	0	1	0	0	1	0	Y	1	0	0	0	0	0	0	0	0	1	0	0	Y			1			1	0	0	1	Y	1
3839	cmc-0063	M-036	201502231640	201502231900	2시간 20분		20150223	약함	0	2	0	0	0	1	0	0	1	0	0	0	1	0	1	1	N	0	0	0	0	0	0	0	0	0	0	0	0	Y			1			0	0	1	1	N	1
2009	cmc-0064	M-037	201412162000	201412162100	1시간 0분		20141216	약함	0	3	0	0	1	0	0	0	1	0	1	0	0	0	1	1		0	1	0	0	1	0	0	1	0	0	1	0	Y	1					0	1	0	1	N	1
2065	cmc-0069	M-042	201412170809	201412171309	5시간 0분		20141217	중간	1	5	0	0	1	0	0	0	1	0	0	0	0	1	1	0	N	0	0	0	0	0	0	0	0	0	0	0	0	Y				2	알모그란정.맥페란정	0	0	1	1	N	1
335	dha-0010	em10	201409191500	201409191900	4시간 0분		20140919	중간	1	8	0	0	1	1	0	1	3	0	1	0	1	0	2	1	N	0	0	0	0	0	0	0	0	0	1	0	0	Y				1	나라믹	0	0	1	1	N	1
724	dha-0010	em10	201410171100	201410171800	7시간 0분		20141017	중간	1	7	0	0	1	1	0	1	3	0	0	0	1	1	2	1	N	0	0	1	0	0	0	0	1	0	1	0	0	Y				1	나라믹	0	0	1	1	N	1
779	dha-0010	em10	201410190800	201410191500	7시간 0분		20141019	중간	1	5	0	0	1	1	0	1	3	0	1	0	0	1	2	1	N	0	0	1	0	0	0	0	1	0	1	0	0	Y				1	나라믹	0	0	1	1	N	1
864	dha-0010	em10	201410241500	201410242200	7시간 0분		20141024	중간	1		0	0	1	1	0	0	2	0	0	0	1	1	2	1	N	0	0	1	0	0	0	0	1	0	1	0	0	Y				1	나라믹	0	0	1	1	N	1
1098	dha-0010	em10	201411091553	201411092253	7시간 0분		20141109	중간	1	7	0	0	1	1	0	0	2	0	0	0	1	0	1	1	N	0	0	0	0	0	0	0	0	0	1	0	0	Y				1	나라믹	0	0	1	1	N	1
420	dha-0013	em13	201409281100	201409281400	3시간 0분		20140928	약함	0		0	0	1	0	0	0	1	0	0	0	0	1	1	0	Y	1	0	0	0	0	0	0	0	0	0	0	0	Y	2					0	0	1	1	N	1
759	dha-0013	em13	201410201300	201410201700	4시간 0분		20141020	약함	0		0	0	1	0	0	0	1	0	0	0	0	1	1	0	Y	1	0	0	0	0	0	0	0	0	0	0	0	Y	2					0	0	1	1	N	1
1057	dha-0013	em13	201411071750	201411071920	1시간 30분		20141107	약함	0		0	0	0	0	0	1	1	0	0	0	0	1	1	0	Y	1	0	0	0	0	0	0	0	0	0	0	0	Y	1					0	0	1	1	N	1
174	dha-0014	em14	201409050830	201409051315	4시간 45분		20140905	약함	0	3	0	0	1	0	0	0	1	0	0	0	1	0	1	1	N	0	0	0	0	0	0	0	0	0	0	0	0	Y				4	병원처방약	0	0	1	1	N	1
179	dha-0014	em14	201409060700	201409061530	8시간 30분		20140906			5	0	0	1	0	0	1	2	0	0	1	0	1	2	0	N	0	0	0	0	0	0	0	0	0	0	0	0	Y				4	병원처방약	0	0	1	1	N	1
276	dha-0014	em14	201409140905	201409141305	4시간 0분		20140914	중간	1	6	0	0	0	1	0	0	1	0	0	0	1	1	2	1	N	0	0	0	0	0	0	0	0	0	1	0	0	Y				4	병원처방약	0	0	1	1	N	1
360	dha-0014	em14	201409211030	201409211600	5시간 30분		20140921	중간	1	5	0	0	0	0	1	1	2	0	1	0	1	0	2	1	N	0	0	0	0	0	0	0	0	0	1	0	0	Y				4	병원처방	0	0	1	1	N	1
379	dha-0014	em14	201409231306	201409232006	7시간 0분		20140923	중간	1	6	0	0	1	1	0	0	2	0	0	1	1	0	2	1	N	0	0	0	0	0	0	0	0	0	1	0	0	Y				4	처방약	0	0	1	1	Y	1
511	dha-0014	em14	201410031430	201410032157	7시간 27분		20141003	중간	1	7	0	0	0	0	1	1	2	0	0	1	1	0	2	1	N	0	0	0	0	0	0	0	0	0	1	0	0	Y				4	처방약	0	0	1	1	Y	1
642	dha-0014	em14	201410121447	201410122359	9시간 12분		20141012	중간	1	5	0	0	1	1	0	1	3	0	0	0	1	0	1	1	N	0	0	0	0	0	0	0	0	0	1	0	0	Y				4	처방약	0	1	0	1	Y	1
686	dha-0014	em14	201410141100	201410141839	7시간 39분		20141014	중간	1	5	0	0	1	1	0	1	3	0	1	0	1	0	2	1	N	0	0	0	0	0	0	0	0	0	1	0	0	Y				4	처방약	0	0	1	1	Y	1
912	dha-0014	em14	201410251019	201410251819	8시간 0분		20141025	중간	1	5	0	0	0	1	1	1	3	0	0	1	0	1	2	0	N	0	0	0	0	0	0	0	0	0	0	0	0	Y				4	처방약	0	0	1	1	Y	1
914	dha-0014	em14	201410270921	201410271521	6시간 0분		20141027	중간	1	5	0	0	1	1	0	1	3	0	0	1	0	1	2	0	N	0	0	0	0	0	0	0	0	0	0	0	0	Y				4	처방약	0	0	1	1	Y	1
1048	dha-0014	em14	201411040725	201411041725	10시간 0분		20141104	중간	1	7	0	0	1	1	1	1	4	0	0	0	1	1	2	1	N	0	0	0	0	0	0	0	0	0	1	0	0	Y				4	처방약	0	1	0	1	Y	1
1087	dha-0014	em14	201411081026	201411081626	6시간 0분		20141108	중간	1	5	0	0	0	1	1	1	3	0	0	1	1	0	2	1	N	0	0	0	0	0	0	0	0	0	1	0	0	Y				4	처방약	0	0	1	1	N	1
1271	dha-0014	em14	201411130833	201411131433	6시간 0분		20141113	중간	1	4	0	0	1	1	0	1	3	0	0	1	1	0	2	1	N	0	0	0	0	0	0	0	0	0	1	0	0	Y				4	처방약	0	0	1	1	N	1
1340	dha-0014	em14	201411230810	201411231220	4시간 10분		20141123	중간	1	5	0	0	0	1	0	1	2	0	0	1	1	0	2	1	N	0	0	0	0	0	0	0	0	0	1	0	0	Y				4	처방약	0	1	0	1	Y	1
162	dha-0015	em15	201409031500		4시간 0분		20140903	약함	0	2	0	0	0	1	0	0	1	0	0	0	0	1	1	0	N	0	0	0	0	0	0	0	0	0	0	0	0	Y				1		0	1	0	1	Y	1
370	dha-0015	em15	201409191300	201409192200	9시간 0분		20140919	중간	1	5	0	0	0	1	1	1	3	0	0	0	0	0	0	0		0	0	0	0	0	0	0	0	0	0	0	0	Y				1		0	1	0	1	Y	1
814	dha-0015	em15	201410221028	201410222000	9시간 32분		20141022	중간	1	6	0	0	1	1	0	1	3	0	1	0	0	1	2	1	N	0	0	0	0	0	0	0	0	0	1	0	0	Y				1		0	1	0	1		1
476	dha-0022	em22	201410020530	201410021000	4시간 30분		20141002	약함	0	1	0	0	0	0	1	0	1	0	0	0	1	0	1	1	N	0	0	0	0	0	0	0	0	0	0	0	0	Y	1					0	0	1	1	N	1
540	dha-0022	em22	201410061330	201410061800	4시간 30분		20141006	약함	0	1	0	0	1	0	0	0	1	0	0	1	0	0	1	0		0	0	0	0	0	0	0	0	0	0	0	0	Y	1					1	0	0	1	N	1
604	dha-0033	em33	201410111004	201410112359	13시간 55분		20141011	중간	1	5	0	0	1	0	0	0	1	0	0	0	0	1	1	0		0	0	0	0	0	0	1	1	0	0	0	0	Y				1	병원처방약	0	1	0	1	N	1
625	dha-0033	em33	201410122230	201410122359	1시간 29분		20141012	중간	1	3	0	0	1	0	0	0	1	0	0	0	1	0	1	1		0	0	0	0	0	0	1	1	0	1	0	0	Y		2				0	1	0	1	N	1
928	dha-0033	em33	201410312026	201410312359	3시간 33분		20141031	중간	1	4	0	0	1	0	0	0	1	0	0	0	0	1	1	0	N	0	0	0	0	0	0	0	0	0	0	0	0	Y	2					1	0	0	1	N	1
1032	dha-0042	em42	201411061400		6시간 0분		20141106	중간	1	4	0	0	1	0	0	1	2	0	0	0	1	1	2	1	N	0	0	0	0	0	0	0	0	0	1	0	0	Y			1			0	0	1	1	N	1
1059	dha-0042	em42	201411071500	201411072300	8시간 0분		20141107	약함	0	3	0	0	1	0	0	1	2	0	0	0	1	1	2	1	N	0	0	0	0	0	0	0	0	0	0	0	0	Y	1		1			0	0	1	1	N	1
1117	dha-0042	em42	201411111400	201411112100	7시간 0분		20141111	약함	0	3	0	0	1	0	0	1	2	0	0	0	1	1	2	1	N	0	0	0	0	0	0	0	0	0	0	0	0	Y			1			0	0	1	1	N	1
1172	dha-0042	em42	201411131150	201411132000	8시간 10분		20141113	약함	0	3	0	0	1	0	0	1	2	0	0	0	1	1	2	1	N	0	0	0	0	0	0	0	0	0	0	0	0	Y	1					0	0	1	1	N	1
1318	dha-0042	em42	201411210800	201411211600	8시간 0분		20141121	약함	0	3	0	0	1	0	0	1	2	0	0	0	1	1	2	1	N	0	0	0	0	0	0	0	0	0	0	0	0	Y			1			0	0	1	1	N	1
1319	dha-0042	em42	201411220900	201411221500	6시간 0분		20141122	약함	0	3	0	0	1	0	0	1	2	0	0	0	1	1	2	1	N	0	0	0	0	0	0	0	0	0	0	0	0	Y	1					0	0	1	1	N	1
1487	dha-0042	em42	201411280900	201411281700	8시간 0분		20141128			2	0	0	1	0	0	1	2	0	0	0	0	1	1	0	N	0	0	0	0	0	0	0	0	0	0	0	0	Y			1			0	0	1	1	N	1
1489	dha-0042	em42	201411301100		9시간 0분		20141130	약함	0	2	0	0	1	0	0	1	2	0	0	0	0	1	1	0	N	0	0	0	0	0	0	0	0	0	0	0	0	Y			1			0	0	1	1	N	1
1704	dha-0042	em42	201412081100	201412081600	5시간 0분		20141208	약함	0	1	0	0	1	0	0	1	2	0	0	0	1	0	1	1	N	0	0	0	0	0	0	0	0	0	0	0	0	Y			1			0	0	1	1	N	1
1798	dha-0042	em42	201412130800		4시간 0분		20141213	약함	0	2	0	0	1	0	0	0	1	0	0	0	1	0	1	1	N	0	0	0	0	0	0	0	0	0	0	0	0	Y			1			0	0	1	1	N	1
2093	dha-0042	em42	201412271330	201412272130	8시간 0분		20141227	약함	0	3	0	0	0	1	0	1	2	0	1	0	1	0	2	1	N	0	0	0	0	0	0	0	0	0	0	0	0	Y			1			0	0	1	1	N	1
2364	dha-0044	em44	201501080935	201501082359	14시간 24분		20150108	중간	1	6	0	0	0	0	0	1	1	0	0	0	1	0	1	1	N	0	0	0	0	0	0	0	0	0	1	0	0	Y	2					0	1	0	1	N	1
2546	dha-0044	em44	201501141330	201501142359	10시간 29분		20150114	약함	0	4	0	0	0	1	0	1	2	0	0	0	0	1	1	0	N	0	0	0	0	0	0	0	0	0	0	0	0	Y	2					0	1	0	1	N	1
2706	dha-0050	EM50	201501240800	201501241100	3시간 0분		20150124	약함	0	2	0	0	0	1	0	0	1	0	0	0	1	0	1	1	N	0	1	0	0	1	0	0	1	0	0	1	0	Y		1				0	0	1	1	N	1
1671	dha-0051	EM51	201412060800	201412061400	6시간 0분		20141206	중간	1	4	0	0	0	1	0	1	2	0	0	1	0	0	1	0	Y	1	0	1	0	0	0	0	1	0	1	0	0	Y			1			0	0	1	1	Y	1
2535	dha-0055	em55	201501151700		1시간 30분		20150115	약함	0	4	0	0	1	0	0	0	1	0	0	0	0	1	1	0	Y	1	1	0	0	1	0	0	1	0	0	1	0	Y	1					0	0	1	1	N	1
2614	dha-0055	em55	201501161700	201501161830	1시간 30분		20150116	약함	0	3	0	0	1	0	0	0	1	0	0	0	0	1	1	0		0	0	0	0	0	0	0	0	0	0	0	0	Y	1					0	0	1	1	N	1
2140	dha-0061	EM61	201412290800	201412292359	15시간 59분		20141229	약함	0	1	0	0	0	1	0	0	1	0	0	0	1	0	1	1	N	0	0	0	0	0	0	0	0	0	0	0	0	Y	2			1	알모그란	0	1	0	1	N	1
2598	dha-0061	EM61	201501181200	201501181900	7시간 0분		20150118	약함	0	1	0	0	0	0	0	0	0	0	0	0	0	1	1	0	N	0	0	0	0	0	0	0	0	0	0	0	0	Y	1					0	1	0	1	N	1
3572	dha-0061	EM61	201503200615	201503200922	3시간 7분		20150320	약함	0	1	0	0	1	0	0	0	1	0	0	0	0	0	0	0	N	0	0	0	0	0	0	0	0	0	0	0	0	Y				1	알모그란	0	0	1	1	N	1
1117	cmc-0003	M-003	201411021600	201411022359	7시간 59분		20141102	중간	1	6	0	1	0	0	1	0	2	1	1	0	1	0	2	1	Y	1	0	0	0	0	0	1	1	0	1	0	0	Y				2	애드빌	0	1	0	1	Y	1
1155	cmc-0003	M-003	201411031820	201411032120	3시간 0분		20141103	중간	1	5	0	1	0	0	1	0	2	1	0	0	1	0	1	1	Y	1	0	0	0	0	0	0	0	0	1	0	0	Y				1	애드빌	0	0	1	1	Y	1
788	cmc-0006	CM-001	201410180001	201410182359	23시간 58분		20141018	중간	1	6	0	1	0	0	0	0	1	1	1	0	0	0	1	1	N	0	0	0	0	0	1	0	1	0	1	0	0	Y				1		0	1	0	1	Y	1
224	cmc-0009	M-008	201409191200	201409192100	9시간 0분		20140919	중간	1	7	0	1	1	0	1	0	3	1	1	0	0	0	1	1	Y	1	0	1	0	0	0	0	1	0	1	0	0	Y			3			0	1	0	1	Y	1
1136	cmc-0011	M-010	201411040300	201411040950	6시간 50분		20141104			6	1	0	0	0	0	0	1	1	0	1	0	0	1	0		0	1	1	0	1	0	0	2	0	0	1	0	Y			1			0	0	1	1	Y	1
231	cmc-0022	M-011	201409201404	201409201704	3시간 0분		20140920	중간	1	4	1	0	0	0	0	0	1	1	1	0	0	0	1	1		0	0	0	0	0	0	0	0	0	1	0	0	Y			1			0	0	1	1	Y	1
280	cmc-0022	M-011	201409220857	201409221257	4시간 0분		20140922	중간	1	5	1	0	0	0	0	0	1	1	1	0	0	0	1	1	Y	1	0	0	0	0	0	0	0	0	1	0	0	Y			1			0	0	1	1	Y	1
307	cmc-0022	M-011	201409231800	201409232000	2시간 0분		20140923	중간	1	4	1	0	0	0	0	0	1	1	1	0	0	0	1	1	N	0	0	0	0	0	0	0	0	0	1	0	0	Y			13			0	0	1	1	Y	1
603	cmc-0022	M-011	201410091130	201410091406	2시간 36분		20141009	중간	1	5	1	0	0	0	0	0	1	1	1	0	0	0	1	1	Y	1	0	0	0	0	0	0	0	0	1	0	0	Y			1			0	0	1	1	Y	1
2000	cmc-0022	M-011	201412131300	201412131400	1시간 0분		20141213	약함	0	2	1	0	0	0	0	0	1	1	0	0	1	0	1	1	N	0	0	0	0	0	0	0	0	0	1	0	0	Y			1			0	0	1	1	N	1
441	cmc-0028	M-014	201410011733	201410011933	2시간 0분		20141001	약함	0	3	1	0	0	0	0	1	2	1	1	0	1	0	2	1	N	0	0	0	0	0	0	0	0	0	1	0	0	Y				1	알모그란	0	0	1	1	N	1
552	cmc-0028	M-014	201410061133	201410061233	1시간 0분		20141006	약함	0	2	1	0	0	0	0	1	2	1	0	0	1	0	1	1	N	0	0	0	0	0	0	0	0	0	1	0	0	Y				1	알모그란	0	0	1	1		1
680	cmc-0028	M-014	201410100904	201410101004	1시간 0분		20141010	약함	0	2	1	0	0	1	0	1	3	1	0	0	1	0	1	1	N	0	0	0	0	0	0	0	0	0	1	0	0	Y				1	알모그란	0	0	1	1	N	1
681	cmc-0028	M-014	201410110805	201410110905	1시간 0분		20141011	약함	0	2	1	0	0	0	0	0	1	1	0	0	1	0	1	1	N	0	0	0	0	0	0	0	0	0	1	0	0	Y				1	알모그란	0	0	1	1	N	1
701	cmc-0028	M-014	201410140809	201410142359	15시간 50분		20141014	약함	0	2	1	0	0	0	0	0	1	1	0	0	1	0	1	1	Y	1	0	0	0	0	0	0	0	0	1	0	0	Y				1	알모그란	0	1	0	1	N	1
747	cmc-0028	M-014	201410160721	201410161521	8시간 0분		20141016	약함	0	3	1	0	0	0	0	1	2	1	0	0	1	0	1	1	Y	1	0	1	0	0	0	0	1	0	1	0	0	Y				1	알모그란	0	1	0	1	Y	1
748	cmc-0028	M-014	201410170823	201410172123	13시간 0분		20141017	약함	0	3	1	0	0	0	0	1	2	1	0	0	1	0	1	1	Y	1	0	1	0	0	0	0	1	0	1	0	0	Y				1	알모그란	0	1	0	1	Y	1
785	cmc-0028	M-014	201410180817	201410181117	3시간 0분		20141018	약함	0	2	1	0	0	1	0	1	3	1	0	1	0	0	1	0		0	0	0	0	0	0	0	0	0	0	0	0	Y				1	알모그란	0	1	0	1	N	1
786	cmc-0028	M-014	201410191018		5시간 0분		20141019	약함	0	3	1	0	0	0	0	1	2	1	0	1	0	0	1	0	N	0	0	0	0	0	0	0	0	0	0	0	0	Y				1	알모그란	0	0	1	1	N	1
1319	cmc-0028	M-014	201411030854	201411031054	2시간 0분		20141103	중간	1	4	0	1	0	0	0	0	1	1	1	0	1	0	2	1	Y	1	0	0	0	0	0	0	0	0	1	0	0	Y				1	알모그란	0	0	1	1	N	1
1333	cmc-0028	M-014	201411110720	201411110920	2시간 0분		20141111	중간	1	4	0	1	0	0	0	0	1	1	0	0	1	0	1	1	N	0	0	0	0	0	0	0	0	0	1	0	0	Y				1	알모그란	0	0	1	1	N	1
1334	cmc-0028	M-014	201411120729	201411120929	2시간 0분		20141112	약함	0	2	1	0	0	0	0	1	2	1	0	0	1	0	1	1	Y	1	0	0	0	0	0	0	0	0	1	0	0	Y				1	알모그란	0	0	1	1	N	1
614	cmc-0033	CM-006	201410101620	201410102359	7시간 39분		20141010	약함	0	2	1	0	0	0	0	0	1	1	0	0	1	0	1	1	N	0	0	0	0	0	0	0	0	0	1	0	0	Y				1	병원약	0	1	0	1	N	1
729	cmc-0033	CM-006	201410160646	201410162359	17시간 13분		20141016	심함	1	8	1	0	0	0	0	1	2	1	1	1	1	0	3	1	Y	1	0	1	0	0	0	0	1	0	1	0	0	Y	1	1		2	병원약	1	0	0	1	Y	1
1258	cmc-0033	CM-006	201411090705	201411091805	11시간 0분		20141109	약함	0	2	1	0	1	0	0	0	2	1	1	0	1	0	2	1	Y	1	0	0	0	0	0	0	0	0	1	0	0	Y				1	병원악	0	1	0	1	N	1
1565	cmc-0033	CM-006	201411230926	201411232359	14시간 33분		20141123	약함	0	8	0	1	0	0	0	1	2	1	0	0	1	0	1	1		0	0	0	0	0	0	0	0	0	1	0	0	Y	1			1	병원약	0	1	0	1		1
1740	cmc-0033	CM-006	201412021317	201412021717	4시간 0분		20141202	약함	0	2	1	0	0	0	0	0	1	1	1	0	0	0	1	1		0	0	0	0	0	0	0	0	0	1	0	0	Y				1	병원약	0	0	1	1		1
1727	cmc-0063	M-036	201412030500	201412030800	3시간 0분		20141203	약함	0	2	0	1	0	0	0	0	1	1	0	0	1	0	1	1	Y	1	0	0	0	0	0	0	0	0	1	0	0	Y			1			0	0	1	1	N	1
3587	cmc-0063	M-036	201502140630	201502140750	1시간 20분		20150214	약함	0	2	1	0	0	0	0	0	1	1	0	0	1	0	1	1	Y	1	0	0	0	0	0	0	0	0	1	0	0	Y			1			0	0	1	1	N	1
2102	cmc-0066	M-039	201412201600	201412201920	3시간 20분		20141220	약함	0		1	0	0	0	0	0	1	1	0	0	1	0	1	1	N	0	0	0	0	0	0	0	0	0	1	0	0	Y				2		0	0	1	1	N	1
3850	cmc-0068	M-041	201502210738	201502212359	16시간 21분		20150221	약함	0	2	0	1	0	0	0	0	1	1	1	0	0	0	1	1	N	0	0	0	0	0	0	0	0	0	1	0	0	Y				1	병원처방	0	0	1	1	N	1
3333	cmc-0069	M-042	201502061800	201502062030	2시간 30분		20150206	중간	1	5	0	1	0	0	0	0	1	1	0	1	0	0	1	0	N	0	0	0	0	0	0	0	0	0	1	0	0	Y		2				0	0	1	1	Y	1
138	dha-0009	EM9	201409021720	201409022050	3시간 30분		20140902	약함	0	2	1	0	0	0	0	0	1	1	1	0	0	0	1	1	Y	1	0	0	0	0	0	0	0	0	1	0	0	Y				1	알모그란	0	0	1	1	Y	1
166	dha-0009	EM9	201409051630	201409051930	3시간 0분		20140905	약함	0	3	0	1	0	0	0	0	1	1	0	0	1	0	1	1	Y	1	0	0	0	0	0	0	0	0	1	0	0	Y				1	알모그란	0	0	1	1	Y	1
290	dha-0009	EM9	201409161448	201409161740	2시간 52분		20140916	약함	0	2	0	1	0	0	0	0	1	1	0	0	0	1	1	0	N	0	0	0	0	0	0	0	0	0	0	0	0	Y				1	알모그란	0	0	1	1	Y	1
306	dha-0009	EM9	201409171522	201409171720	1시간 58분		20140917	중간	1	6	0	1	0	0	0	0	1	1	0	1	0	0	1	0	Y	1	0	0	0	0	0	0	0	0	1	0	0	Y				1	알모그란	0	0	1	1	Y	1
386	dha-0009	EM9	201409240520	201409240700	1시간 40분		20140924	약함	0	1	0	1	0	0	0	0	1	1	0	0	1	0	1	1		0	0	0	0	0	0	0	0	0	1	0	0	Y				1	알모그란	0	0	1	1	Y	1
391	dha-0009	EM9	201409251400	201409251656	2시간 56분		20140925	약함	0	3	0	1	0	0	0	0	1	1	1	0	0	0	1	1		0	0	0	0	0	0	0	0	0	1	0	0	Y				1	알모그란	0	0	1	1	Y	1
445	dha-0009	EM9	201409292100	201409292300	2시간 0분		20140929	약함	0	2	0	1	0	0	0	0	1	1	1	0	0	0	1	1		0	0	0	0	0	0	0	0	0	1	0	0	Y				1	알모그란	0	0	1	1	Y	1
516	dha-0009	EM9	201410051604	201410052004	4시간 0분		20141005	약함	0	3	0	1	0	0	0	0	1	1	1	0	0	0	1	1		0	0	0	0	0	0	0	0	0	1	0	0	Y				1	알모그란	0	0	1	1	Y	1
627	dha-0009	EM9	201410121600	201410121830	2시간 30분		20141012	약함	0	3	0	1	0	0	0	0	1	1	0	0	1	0	1	1		0	0	0	0	0	0	0	0	0	1	0	0	Y				1	알모그란	0	0	1	1	Y	1
637	dha-0009	EM9	201410130900	201410131100	2시간 0분		20141013	약함	0	2	0	1	0	0	0	0	1	1	1	0	0	0	1	1		0	0	0	0	0	0	0	0	0	1	0	0	Y				1	알모그란	0	0	1	1	Y	1
723	dha-0009	EM9	201410170756	201410170956	2시간 0분		20141017	약함	0	2	0	1	0	0	0	0	1	1	0	0	0	0	0	0		0	0	0	0	0	0	0	0	0	0	0	0	Y				1	알모그란	0	0	1	1	Y	1
894	dha-0009	EM9	201410281308	201410281808	5시간 0분		20141028	중간	1	4	0	1	0	0	0	0	1	1	1	0	0	0	1	1		0	0	0	0	0	0	0	0	0	1	0	0	Y				1	알모그란	0	1	0	1	Y	1
955	dha-0009	EM9	201411011217	201411011800	5시간 43분		20141101	약함	0	3	0	1	0	0	0	0	1	1	0	0	1	0	1	1	N	0	0	0	0	0	0	0	0	0	1	0	0	Y				1	알모그란	0	0	1	1	Y	1
225	dha-0010	em10	201409101130	201409101906	1일7시간 36분		20140910	중간	1	7	0	1	0	0	1	1	3	1	1	0	0	1	2	1	Y	1	0	1	0	0	0	0	1	0	1	0	0	Y				1	나리믹	0	0	1	1	Y	1
1118	dha-0010	em10	201411111300	201411112359	10시간 59분		20141111	중간	1	7	0	1	0	0	0	1	2	1	0	0	1	0	1	1	N	0	0	0	0	0	0	0	0	0	1	0	0	Y				1	나라믹	0	1	0	1	N	1
1237	dha-0013	em13	201411181550	201411181800	2시간 10분		20141118	약함	0		1	0	0	0	0	0	1	1	0	0	0	1	1	0	N	0	0	0	0	0	0	0	0	0	0	0	0	Y	2					0	0	1	1	N	1
1300	dha-0013	em13	201411211700	201411211809	1시간 9분		20141121	약함	0		1	0	0	0	0	0	1	1	0	0	0	1	1	0	N	0	0	0	0	0	0	0	0	0	0	0	0	Y	2					0	0	1	1	N	1
131	dha-0014	em14	201409010900		5시간 16분		20140901	중간	1	5	1	0	0	0	1	0	2	1	1	0	0	0	1	1	N	0	0	0	0	0	0	0	0	0	1	0	0	Y				4	병원처방약	0	0	1	1	N	1
425	dha-0014	em14	201409271620	201409272359	7시간 39분		20140927			8	1	0	0	0	0	1	2	1	1	0	0	0	1	1	N	0	0	0	0	0	0	0	0	0	1	0	0	Y				4	처방약	1	0	0	1	Y	1
426	dha-0014	em14	201409280922	201409281622	7시간 0분		20140928	중간	1	7	1	0	0	0	1	0	2	1	0	0	1	0	1	1	N	0	0	0	0	0	0	0	0	0	1	0	0	Y				4	처방약	0	0	1	1	Y	1
817	dha-0015	em15	201410181030	201410181730	7시간 0분		20141018	중간	1	6	0	1	1	1	0	0	3	1	1	0	0	1	2	1	Y	1	0	0	0	0	0	0	0	0	1	0	0	Y				1		0	1	0	1	Y	1
932	dha-0022	em22	201410301825	201410302359	5시간 34분		20141030	약함	0	1	1	0	0	0	0	0	1	1	1	0	0	0	1	1		0	0	0	0	0	1	0	1	0	1	0	0	Y			1			0	1	0	1	N	1
1887	dha-0022	em22	201412151415	201412151630	2시간 15분		20141215	약함	0	7	1	0	0	0	0	0	1	1	0	0	1	0	1	1		0	0	0	0	0	0	0	0	0	1	0	0	Y			1			0	0	1	1	N	1
2035	dha-0022	em22	201412221539	201412222039	5시간 0분		20141222	약함	0		1	0	0	0	0	0	1	1	0	0	1	0	1	1	N	0	0	0	0	0	0	0	0	0	1	0	0	Y			1			0	0	1	1	N	1
1015	dha-0033	em33	201411052101	201411052359	2시간 58분		20141105			3	1	0	0	0	0	0	1	1	1	0	0	0	1	1		0	0	0	0	0	0	0	0	0	1	0	0	Y	212					0	1	0	1	N	1
945	dha-0040	EM40	201411011800	201411011840	40분		20141101	중간	1	5	0	1	0	0	0	0	1	1	0	1	1	0	2	1	Y	1	0	0	0	0	0	1	1	0	1	0	0	Y	1	1	1			0	0	1	1	N	1
1326	dha-0050	EM50	201411230600	201411231100	5시간 0분		20141123	약함	0	2	0	1	1	0	0	0	2	1	0	0	0	1	1	0	N	0	0	0	0	0	0	0	0	0	0	0	0	Y		1				0	1	0	1	N	1
2008	dha-0050	EM50	201412230923	201412231233	3시간 10분		20141223	약함	0	2	1	0	0	0	0	0	1	1	0	0	0	1	1	0	N	0	0	0	0	0	0	0	0	0	0	0	0	Y		1				0	0	1	1	N	1
2079	dha-0050	EM50	201412270621	201412272359	17시간 38분		20141227	약함	0	2	0	1	0	0	1	0	2	1	0	0	1	0	1	1	N	0	0	0	0	0	0	0	0	0	1	0	0	Y	2					0	0	1	1	N	1
2150	dha-0050	EM50	201412300705	201412301005	3시간 0분		20141230	약함	0	2	0	1	0	0	0	0	1	1	0	0	0	1	1	0	N	0	0	0	0	0	0	0	0	0	0	0	0	Y	2					0	0	1	1	N	1
2239	dha-0050	EM50	201501020730	201501020930	2시간 0분		20150102	약함	0	2	0	1	0	0	0	0	1	1	0	0	0	1	1	0	N	0	0	0	0	0	0	0	0	0	0	0	0	Y	2					0	0	1	1	N	1
1427	dha-0051	EM51	201411260600	201411261924	13시간 24분		20141126	중간	1	4	1	0	0	0	0	1	2	1	0	1	0	0	1	0	Y	1	0	0	0	0	0	0	0	0	1	0	0	Y				1	병원처방약	0	0	1	1	Y	1
1444	dha-0051	EM51	201411270700	201411271600	9시간 0분		20141127	약함	0	3	1	0	0	0	0	1	2	1	1	0	0	0	1	1	Y	1	0	0	0	0	0	0	0	0	1	0	0	Y				1	병원처방약	0	0	1	1	Y	1
1562	dha-0051	EM51	201412020800	201412021200	4시간 0분		20141202	중간	1	4	1	0	0	0	0	1	2	1	0	0	1	0	1	1	Y	1	0	1	0	0	1	0	2	0	1	0	0	Y			1			0	0	1	1	Y	1
1570	dha-0051	EM51	201412030800	201412031831	10시간 31분		20141203	중간	1	4	1	0	0	0	0	1	2	1	0	0	1	0	1	1	Y	1	0	1	0	0	0	0	1	0	1	0	0	Y			1			0	0	1	1	Y	1
1600	dha-0051	EM51	201412040800	201412042000	12시간 0분		20141204	약함	0	2	1	0	0	0	0	1	2	1	0	0	1	0	1	1	Y	1	0	1	0	0	0	0	1	0	1	0	0	Y	2					0	1	0	1	Y	1
1639	dha-0051	EM51	201412050800	201412051800	10시간 0분		20141205	약함	0	2	1	0	0	0	0	0	1	1	0	0	1	0	1	1	Y	1	0	1	0	0	0	0	1	0	1	0	0	Y	2					0	1	0	1	Y	1
1712	dha-0051	EM51	201412070800	201412071400	6시간 0분		20141207	중간	1	4	0	1	0	0	0	1	2	1	0	1	0	0	1	0	Y	1	0	1	0	0	0	0	1	0	1	0	0	Y			1			0	0	1	1	Y	1
2419	dha-0051	EM51	201501020800	201501021400	6시간 0분		20150102	중간	1	4	1	0	0	0	0	1	2	1	0	1	0	0	1	0	Y	1	0	1	0	0	0	0	1	0	1	0	0	Y			2			0	0	1	1	Y	1
2420	dha-0051	EM51	201501030800	201501031400	6시간 0분		20150103	중간	1		1	0	0	0	0	1	2	1	0	1	1	0	2	1	Y	1	0	1	0	0	1	0	2	0	1	0	0	Y			1			0	0	1	1	Y	1
2977	dha-0053	em53	201502080001	201502082304	23시간 3분		20150208	심함	1	7	0	1	1	0	0	1	3	1	1	0	0	0	1	1		0	0	0	0	0	0	0	0	0	1	0	0	Y				2	알모그란	0	1	0	1	Y	1
1291	cmc-0001	M-001	201411091241	201411091741	5시간 0분		20141109	약함	0	1	0	0	0	0	0	1	1	0	0	0	0	1	1	0	Y	1	0	0	0	0	0	0	0	0	0	0	0	Y	1					0	0	1	1	N	1
419	cmc-0002	M-002	201410011300	201410011900	6시간 0분	6시간 1분	20141001	중간	1		0	0	0	1	1	1	3	0	1	0	1	0	2	1	Y	1	0	1	0	0	0	0	1	0	1	0	0	N									0	Y	0
917	cmc-0002	M-002	201410261400	201410261740	3시간 40분		20141026	약함	0		0	0	0	1	1	0	2	0	1	1	1	0	3	1	Y	1	0	1	0	0	0	0	1	0	1	0	0	N									0	N	0
836	cmc-0003	M-003	201410092013	201410092313	3시간 0분		20141009	약함	0	4	0	0	0	1	0	0	1	0	0	0	1	0	1	1	Y	1	0	0	0	0	0	0	0	0	1	0	0	N									0	N	0
407	cmc-0008	M-007	201409301201	201409301401	2시간 0분		20140930	약함	0	2	0	0	1	0	0	0	1	0	0	0	1	0	1	1		0	0	0	0	0	0	0	0	0	0	0	0										0	Y	0
95	cmc-0009	M-008	201409061420	201409061830	4시간 10분		20140906	중간	1	6	0	0	1	0	1	0	2	0	0	1	0	0	1	0	Y	1	0	0	0	0	0	1	1	0	1	0	0	N									0	Y	0
181	cmc-0009	M-008	201409161300	201409162359	10시간 59분		20140916	약함	0	3	0	0	1	1	1	0	3	0	1	0	0	0	1	1	Y	1	0	0	0	0	0	0	0	0	1	0	0	N									0	Y	0
543	cmc-0009	M-008	201410061550	201410061650	1시간 0분		20141006	약함	0	4	0	0	1	0	0	0	1	0	1	0	0	0	1	1		0	0	0	0	0	0	0	0	0	0	0	0	N									0		0
814	cmc-0011	M-010	201410210700	201410212359	16시간 59분		20141021	약함	0	3	0	0	0	0	1	0	1	0	0	0	0	1	1	0	Y	1	0	0	0	0	0	0	0	0	0	0	0	N									0	N	0
1854	cmc-0026	M-013	201412091225	201412092130	9시간 5분		20141209	약함	0	5	0	0	1	0	0	0	1	0	1	0	0	0	1	1		0	0	0	0	0	0	0	0	0	0	0	0										0		0
994	cmc-0029	M-015	201410261900	201410262359	4시간 59분		20141026	중간	1	4	0	0	0	1	0	0	1	0	0	0	1	0	1	1	Y	1	0	0	0	0	1	0	1	0	1	0	0	N									0	Y	0
1122	cmc-0029	M-015	201411010600	201411011300	7시간 0분		20141101	약함	0	5	0	0	0	1	0	1	2	0	0	0	0	1	1	0	N	0	0	0	0	0	0	0	0	0	0	0	0	N									0	N	0
750	cmc-0032	CM-005	201410101451	201410101851	4시간 0분		20141010	중간	1	6	0	0	0	0	0	1	1	0	0	1	1	0	2	1	Y	1	0	1	0	0	1	0	2	0	1	0	0	N									0	N	0
1105	cmc-0032	CM-005	201410230910	201410231210	3시간 0분		20141023	약함	0	3	0	0	0	0	0	1	1	0	0	1	0	0	1	0	N	0	0	1	0	0	0	0	1	0	0	0	0	N									0	N	0
1850	cmc-0032	CM-005	201412070830	201412071030	2시간 0분		20141207	약함	0	4	0	0	0	0	0	1	1	0	0	0	1	0	1	1	N	0	0	1	0	0	0	1	2	1	0	1	0	N									0	N	0
2941	cmc-0048	M-032	201501241330	201501241934	6시간 4분		20150124	약함	0	2	0	0	0	1	1	0	2	0	0	0	0	1	1	0	N	0	0	0	0	0	0	0	0	0	0	0	0	N									0	N	0
1588	cmc-0049	M-033	201411241600	201411242359	7시간 59분		20141124	중간	1		0	0	1	1	0	0	2	0	0	1	0	1	2	0		0	0	0	0	0	0	0	0	0	0	0	0	N									0	N	0
2091	cmc-0069	M-042	201412180806	201412181056	2시간 50분		20141218	약함	0	3	0	0	1	1	0	0	2	0	0	0	0	1	1	0	N	0	0	0	0	0	0	0	0	0	0	0	0	N									0	N	0
3825	cmc-0077	M-049	201502110000	201502112359	23시간 59분		20150211	중간	1	5	0	0	0	1	0	0	1	0	0	0	1	0	1	1	Y	1	0	0	0	0	0	0	0	0	1	0	0	N									0	Y	0
4616	cmc-0077	M-049	201503211300	201503211400	1시간 0분		20150321	약함	0	2	0	0	1	0	0	0	1	0	0	0	1	0	1	1	N	0	1	0	0	1	0	0	1	0	0	1	0	N									0	N	0
4951	cmc-0078	M-050	201504071530	201504072359	8시간 29분		20150407	약함	0	2	0	0	0	1	0	0	1	0	0	0	0	1	1	0	N	0	0	1	0	0	1	1	3	1	0	1	0	N									0	N	0
75	dha-0004	EM4	201408210800	201408212359	15시간 59분		20140821	약함	0		0	0	1	0	0	1	2	0	0	0	0	1	1	0	N	0	0	0	0	0	0	0	0	0	0	0	0	N									0	N	0
144	dha-0015	em15	201409021500	201409021900	4시간 0분		20140902	약함	0	2	0	0	0	1	1	0	2	0	0	0	0	1	1	0	N	0	0	1	0	0	0	0	1	0	0	0	0	N									0	N	0
484	dha-0023	EM23	201410022100	201410022359	2시간 59분		20141002	약함	0		0	0	0	0	1	0	1	0	0	1	0	0	1	0	N	0	0	0	0	0	0	0	0	0	0	0	0	N									0	N	0
1084	dha-0023	EM23	201411090800	201411092359	15시간 59분		20141109	중간	1		0	0	0	0	1	0	1	0	0	0	0	1	1	0		0	0	0	0	0	0	0	0	0	0	0	0	N									0	Y	0
1100	dha-0023	EM23	201411100800	201411101800	10시간 0분		20141110	중간	1		0	0	0	0	1	0	1	0	0	0	0	1	1	0		0	0	0	0	0	0	0	0	0	0	0	0	N									0	Y	0
1693	dha-0023	EM23	201412071900	201412072359	4시간 59분		20141207	약함	0		0	0	0	0	1	0	1	0	0	0	0	1	1	0		0	0	0	0	0	0	0	0	0	0	0	0	N									0	Y	0
1752	dha-0023	EM23	201412080041	201412082100	20시간 19분		20141208	약함	0		0	0	0	0	1	0	1	0	0	0	0	1	1	0		0	1	0	0	1	0	0	1	0	0	1	0	N									0		0
579	dha-0027	EM27	201410080730	201410080930	2시간 0분		20141008	약함	0	2	0	0	0	1	0	0	1	0	0	0	0	1	1	0	N	0	0	0	0	0	0	0	0	0	0	0	0	N									0	N	0
578	dha-0027	EM27	201410091030	201410092030	10시간 0분		20141009	약함	0	3	0	0	0	1	0	0	1	0	0	0	1	0	1	1	N	0	0	0	0	0	0	0	0	0	0	0	0	N									0	N	0
608	dha-0027	EM27	201410111400	201410111900	5시간 0분		20141011	약함	0	2	0	0	0	1	0	0	1	0	0	0	0	0	0	0		0	0	0	0	0	0	0	0	0	0	0	0										0		0
1091	dha-0027	EM27	201411080803	201411081903	11시간 0분		20141108	약함	0	9	0	0	0	1	0	0	1	0	0	0	0	1	1	0		0	0	0	0	0	0	0	0	0	0	0	0	N									0		0
680	dha-0029	EM29	201410150709	201410151013	3시간 4분		20141015	약함	0		0	0	0	1	0	1	2	0	0	0	0	1	1	0	N	0	0	0	0	0	0	0	0	0	0	0	0	N									0	N	0
758	dha-0029	EM29	201410202120	201410200709	35일9시간 49분		20141020	약함	0		0	0	0	0	0	1	1	0	0	1	0	0	1	0	N	0	0	0	0	0	0	0	0	0	0	0	0	N									0	N	0
1375	dha-0029	EM29	201411030719	201411030740	21분		20141103	약함	0	2	0	0	1	0	0	0	1	0	0	0	1	0	1	1	Y	1	0	0	0	0	0	0	0	0	1	0	0	N									0	N	0
1598	dha-0029	EM29	201412031620	201412031700	40분		20141203	약함	0		0	0	0	1	0	0	1	0	0	0	0	1	1	0	N	0	0	0	0	0	0	0	0	0	0	0	0	N									0	N	0
1495	dha-0033	em33	201411300504	201411302359	18시간 55분		20141130				0	0	0	0	0	0	0	0	0	0	0	0	0	0		0	0	0	0	0	0	0	0	0	0	0	0										0		0
1711	dha-0039	em39	201412081100	201412082359	12시간 59분		20141208	중간	1	5	0	0	1	0	0	0	1	0	0	0	1	0	1	1	N	0	0	0	0	0	0	0	0	0	1	0	0	N									0	N	0
944	dha-0041	em41	201411011030	201411011300	2시간 30분		20141101	약함	0	1	0	0	0	1	0	0	1	0	0	0	1	0	1	1	N	0	0	0	0	0	0	0	0	0	0	0	0	N									0	N	0
2312	dha-0042	em42	201501050830	201501051330	5시간 0분		20150105	약함	0	2	0	0	1	0	0	0	1	0	0	0	0	1	1	0	N	0	0	0	0	0	0	0	0	0	0	0	0	N									0	N	0
1075	dha-0044	em44	201411091100	201411091630	5시간 30분		20141109	중간	1	5	0	0	0	1	0	0	1	0	0	0	0	1	1	0	Y	1	0	1	0	0	0	0	1	0	1	0	0	N									0	N	0
1621	dha-0044	em44	201412052100	201412052359	2시간 59분		20141205	약함	0	4	0	0	0	1	0	0	1	0	0	0	1	0	1	1	N	0	0	0	0	0	0	0	0	0	0	0	0	N									0	N	0
3365	dha-0062	EM62	201503061600	201503062200	6시간 0분		20150306	약함	0	3	0	0	1	0	0	0	1	0	0	0	1	0	1	1	Y	1	0	0	0	0	1	0	1	0	1	0	0	N									0	N	0
3447	dha-0062	EM62	201503121800	201503122359	5시간 59분		20150312	약함	0	2	0	0	1	0	0	0	1	0	0	0	0	1	1	0	Y	1	0	0	0	0	0	0	0	0	0	0	0	N									0	N	0
8	cmc-0002	M-002	201408261300	201408262359	10시간 59분		20140826	중간	1		0	1	0	1	0	1	3	1	1	1	0	0	2	1	Y	1	0	1	0	0	1	0	2	0	1	0	0	N									0	N	0
29	cmc-0002	M-002	201408301020	201408301830	8시간 10분		20140830	약함	0		1	1	0	0	0	1	3	1	1	0	1	1	3	1	Y	1	0	1	0	0	0	0	1	0	1	0	0	N									0	N	0
97	cmc-0002	M-002	201409071240	201409071700	4시간 20분		20140907	약함	0		1	0	0	0	0	1	2	1	0	0	1	0	1	1	Y	1	0	1	0	0	0	0	1	0	1	0	0	N									0	N	0
30	cmc-0003	M-003	201408310020	201408312359	23시간 39분		20140831	약함	0	2	0	1	0	0	0	0	1	1	0	0	1	0	1	1	N	0	0	0	0	0	0	0	0	0	1	0	0	N									0	N	0
45	cmc-0004	M-004	201409021420	201409021800	3시간 40분		20140902	약함	0	2	0	1	0	0	0	0	1	1	0	0	0	1	1	0	Y	1	0	0	0	0	0	1	1	0	1	0	0	N									0	N	0
850	cmc-0004	M-004	201410180730	201410182359	16시간 29분		20141018	약함	0	2	0	1	0	0	0	0	1	1	0	0	1	0	1	1		0	0	0	0	0	0	0	0	0	1	0	0										0		0
166	cmc-0006	CM-001	201409161601	201409162359	7시간 58분		20140916				1	1	0	0	0	1	3	1	1	1	0	0	2	1	N	0	0	0	0	0	0	0	0	0	1	0	0	N									0	N	0
205	cmc-0009	M-008	201409180000	201409182100	21시간 0분		20140918	중간	1	5	0	1	1	0	1	0	3	1	1	1	0	0	2	1	Y	1	0	0	0	0	0	0	0	0	1	0	0	N									0	Y	0
183	cmc-0023	M-012	201409171000	201409172359	13시간 59분		20140917	약함	0	3	1	0	0	0	0	0	1	1	0	0	1	0	1	1	N	0	0	0	0	0	0	0	0	0	1	0	0	N									0	N	0
234	cmc-0023	M-012	201409191919	201409192330	4시간 11분		20140919	약함	0	3	1	0	0	0	0	0	1	1	0	1	1	0	2	1	N	0	0	0	0	0	0	0	0	0	1	0	0	N									0	N	0
244	cmc-0023	M-012	201409211930	201409212100	1시간 30분		20140921				1	0	0	0	0	0	1	1	0	0	1	0	1	1	N	0	0	0	0	0	0	0	0	0	1	0	0	N									0	N	0
257	cmc-0023	M-012	201409221510	201409222359	8시간 49분		20140922	중간	1	5	1	0	0	0	0	0	1	1	0	1	0	0	1	0		0	0	0	0	0	0	0	0	0	1	0	0										0		0
318	cmc-0023	M-012	201409241100	201409241130	30분		20140924	중간	1	4	1	0	0	0	0	0	1	1	0	0	1	0	1	1	Y	1	0	1	0	0	0	0	1	0	1	0	0	N									0	Y	0
412	cmc-0023	M-012	201409271733	201409272259	5시간 26분		20140927	약함	0	2	1	0	0	0	0	0	1	1	0	1	1	0	2	1	N	0	0	0	0	0	0	0	0	0	1	0	0	N									0	N	0
857	cmc-0023	M-012	201410211137		10시간 11분		20141021	약함	0	3	1	0	0	0	0	0	1	1	0	0	1	0	1	1	Y	1	0	1	0	0	0	0	1	0	1	0	0	N									0	Y	0
858	cmc-0023	M-012	201410220830	201410222359	15시간 29분		20141022	심함	1	8	1	1	1	1	1	0	5	1	1	0	1	0	2	1	Y	1	0	0	0	0	0	0	0	0	1	0	0	N									0	Y	0
898	cmc-0023	M-012	201410230847	201410232359	15시간 12분		20141023	약함	0	4	1	1	1	1	1	1	6	1	0	1	1	0	2	1	Y	1	0	0	0	0	0	0	0	0	1	0	0	N									0	N	0
1198	cmc-0023	M-012	201411031033	201411031833	8시간 0분		20141103	중간	1	5	1	1	0	0	0	0	2	1	1	0	0	0	1	1	N	0	0	0	0	0	0	0	0	0	1	0	0	N									0	N	0
1197	cmc-0023	M-012	201411051131	201411051631	5시간 0분		20141105	중간	1	5	1	1	0	0	0	0	2	1	1	0	0	0	1	1	N	0	0	0	0	0	0	0	0	0	1	0	0	N									0	N	0
1271	cmc-0023	M-012	201411081430	201411082359	9시간 29분		20141108	약함	0	7	1	1	0	0	0	0	2	1	0	0	1	0	1	1	N	0	0	0	0	0	0	0	0	0	1	0	0	N									0	N	0
402	cmc-0024	CM-002	201409302050	201409302250	2시간 0분		20140930	약함	0	1	0	1	0	0	0	0	1	1	1	0	0	0	1	1	N	0	0	0	0	0	0	0	0	0	1	0	0	N									0	N	0
690	cmc-0025	CM-003	201410141710	201410142359	6시간 49분		20141014	중간	1	5	1	0	0	0	0	0	1	1	1	0	1	0	2	1		0	0	0	0	0	1	0	1	0	1	0	0	N									0	N	0
1181	cmc-0025	CM-003	201411051124	201411052015	8시간 51분		20141105	약함	0	5	1	0	0	0	0	0	1	1	1	0	0	0	1	1	N	0	0	0	0	0	1	0	1	0	1	0	0	N									0	N	0
242	cmc-0027	CM-004	201409210800	201409212359	15시간 59분		20140921	심함	1	8	1	0	0	0	0	0	1	1	1	0	0	1	2	1	Y	1	0	1	0	0	0	0	1	0	1	0	0	N									0	Y	0
513	cmc-0027	CM-004	201409250700	201409252359	16시간 59분		20140925	중간	1	6	1	0	0	0	0	0	1	1	0	0	0	1	1	0		0	0	0	0	0	0	0	0	0	1	0	0	N									0		0
518	cmc-0027	CM-004	201410040959	201410042359	14시간 0분		20141004	심함	1	7	1	0	0	0	0	0	1	1	1	0	0	0	1	1		0	0	0	0	0	0	0	0	0	1	0	0	N									0		0
519	cmc-0027	CM-004	201410051601	201410052359	7시간 58분		20141005	중간	1	5	1	0	0	0	0	0	1	1	1	0	0	0	1	1		0	0	0	0	0	0	0	0	0	1	0	0	N									0		0
706	cmc-0027	CM-004	201410141437	201410142037	6시간 0분		20141014	약함	0		1	0	0	0	0	0	1	1	0	0	0	1	1	0		0	0	0	0	0	0	0	0	0	0	0	0	N									0		0
838	cmc-0027	CM-004	201410201308		6시간 0분		20141020	약함	0	4	1	0	0	0	0	0	1	1	0	0	0	1	1	0		0	0	0	0	0	0	0	0	0	0	0	0	N									0		0
902	cmc-0027	CM-004	201410240006	201410242359	23시간 53분		20141024	심함	1	7	1	0	0	0	0	0	1	1	0	0	1	0	1	1	Y	1	0	0	0	0	0	0	0	0	1	0	0	N									0		0
913	cmc-0027	CM-004	201410250814		15시간 0분		20141025	중간	1	6	1	0	0	0	0	0	1	1	0	0	1	0	1	1		0	0	0	0	0	0	0	0	0	1	0	0	N									0		0
939	cmc-0027	CM-004	201410260756		16시간 0분		20141026	중간	1	6	1	0	0	0	0	0	1	1	0	0	1	0	1	1		0	0	0	0	0	0	0	0	0	1	0	0	N									0		0
997	cmc-0027	CM-004	201410270759	201410272359	16시간 0분		20141027	중간	1	6	1	0	0	0	0	0	1	1	0	0	1	0	1	1		0	0	0	0	0	0	0	0	0	1	0	0	N									0		0
1551	cmc-0027	CM-004	201411211843	201411212359	5시간 16분		20141121	중간	1	5	0	1	0	0	0	0	1	1	0	0	1	0	1	1		0	0	0	0	0	0	0	0	0	1	0	0	N									0		0
1579	cmc-0027	CM-004	201411220857	201411221103	2일2시간 6분		20141122	심함	1	7	0	1	0	0	0	0	1	1	1	0	1	0	2	1		0	0	0	0	0	0	0	0	0	1	0	0	N									0		0
1580	cmc-0027	CM-004	201411230900	201411231800	9시간 0분		20141123	약함	0	4	1	1	0	0	0	0	2	1	0	0	0	0	0	0		0	0	0	0	0	0	0	0	0	0	0	0	N									0		0
1906	cmc-0027	cm-004	201412091250	201412091550	3시간 0분		20141209	약함	0	4	1	0	0	0	0	0	1	1	0	0	0	1	1	0		0	0	0	0	0	0	0	0	0	0	0	0	N									0		0
2275	cmc-0027	cm-004	201412261214	201412262357	11시간 43분		20141226	중간	1	7	0	1	0	0	0	0	1	1	1	0	1	0	2	1		0	0	0	0	0	0	0	0	0	1	0	0	N									0		0
1192	cmc-0033	CM-006	201411041125	201411042125	10시간 0분		20141104	약함	0	2	1	0	0	1	0	0	2	1	0	1	0	0	1	0		0	0	0	0	0	0	0	0	0	0	0	0	N									0	N	0
2358	cmc-0042	M-026	201412310730	201412310800	30분		20141231	심함	1	8	0	1	0	0	0	0	1	1	0	1	0	0	1	0	Y	1	0	0	0	0	0	0	0	0	1	0	0	N									0	Y	0
2153	cmc-0068	M-041	201412221347	201412222359	10시간 12분		20141222	중간	1	3	0	1	1	0	0	0	2	1	1	0	0	0	1	1	Y	1	0	0	0	0	0	0	0	0	1	0	0	N									0	N	0
827	dha-0004	EM4	201410241200	201410242359	11시간 59분		20141024	약함	0	3	1	1	0	0	1	0	3	1	0	0	0	1	1	0	N	0	0	0	0	0	0	0	0	0	0	0	0	N									0	Y	0
1143	dha-0018	EM18	201411111635	201411112335	7시간 0분		20141111	약함	0	4	1	0	0	0	0	0	1	1	1	1	0	0	2	1	N	0	0	0	0	0	0	0	0	0	1	0	0	N									0	Y	0
736	dha-0027	EM27	201410181030	201410181800	7시간 30분		20141018	약함	0	3	0	1	0	0	0	0	1	1	0	0	0	0	0	0	Y	1	0	0	0	0	0	0	0	0	1	0	0	N									0	Y	0
2716	dha-0053	em53	201501220056	201501222359	23시간 3분		20150122	약함	0		1	1	0	0	0	0	2	1	1	0	1	0	2	1	N	0	0	0	0	0	0	0	0	0	1	0	0	N									0	N	0
380	cmc-0003	M-003	201409241810	201409242100	2시간 50분		20140924	중간	1	6	0	0	0	1	0	0	1	0	1	0	1	0	2	1	Y	1	0	0	0	0	0	0	0	0	1	0	0	Y				1	알모트립탄말산염	0	1	0	1	N	1
1205	cmc-0006	CM-001	201411020004	201411022359	23시간 55분		20141102	심함	1	9	0	0	0	1	1	1	3	0	1	1	0	0	2	1	Y	1	0	1	0	0	1	0	2	0	1	0	0	Y	1					0	1	0	1	Y	1
1286	cmc-0022	M-011	201411080700	201411081800	11시간 0분		20141108	심함	1	8	0	0	1	0	0	1	2	0	0	0	1	0	1	1	Y	1	0	0	0	0	0	0	0	0	1	0	0	Y		3				0	1	0	1	Y	1
735	cmc-0023	M-012	201410160854	201410162359	15시간 5분		20141016	약함	0	3	0	0	0	1	1	1	3	0	0	1	1	1	3	1		0	0	0	0	0	0	0	0	0	0	0	0	Y				1	비염약	0	0	1	1	Y	1
1100	cmc-0024	CM-002	201411011221	201411011725	5시간 4분		20141101	약함	0	1	0	0	0	0	1	0	1	0	0	0	1	0	1	1		0	0	0	0	0	0	0	0	0	0	0	0	Y	1	1	1			0	0	1	1		1
1236	cmc-0024	CM-002	201411070457	201411072359	19시간 2분		20141107	약함	0		0	0	0	0	1	0	1	0	1	0	0	0	1	1	Y	1	0	0	0	0	0	0	0	0	1	0	0	Y	2	2	2			1	0	0	1	Y	1
1351	cmc-0024	CM-002	201411101510	201411101710	2시간 0분		20141110	약함	0	2	0	0	0	0	1	0	1	0	0	1	0	0	1	0	N	0	0	0	0	0	0	0	0	0	0	0	0	Y	1	1	1			0	0	1	1		1
682	cmc-0028	M-014	201410120406	201410121206	8시간 0분		20141012	심함	1	9	0	0	0	1	0	0	1	0	1	1	0	0	2	1	Y	1	0	0	0	0	0	0	0	0	1	0	0	Y	1			1	알모그란	0	0	1	1	N	1
730	cmc-0029	M-015	201410161000	201410161900	9시간 0분		20141016	중간	1	5	0	0	0	1	0	0	1	0	0	0	1	0	1	1	Y	1	0	0	0	0	0	0	0	0	1	0	0	Y	2					0	0	1	1	Y	1
298	cmc-0032	CM-005	201409230953	201409231559	6시간 6분		20140923	심함	1	7	0	0	0	0	0	1	1	0	0	1	0	0	1	0	Y	1	0	1	0	0	1	0	2	0	1	0	0	Y	1					0	0	1	1	Y	1
803	cmc-0032	CM-005	201410171933	201410172359	4시간 26분		20141017	심함	1	9	0	0	0	1	0	0	1	0	1	1	1	0	3	1	Y	1	0	0	0	0	0	0	0	0	1	0	0	Y	2					0	0	1	1	Y	1
806	cmc-0032	CM-005	201410180000		12시간 35분		20141018	심함	1	9	0	0	0	1	0	0	1	0	1	1	1	0	3	1	Y	1	0	0	0	0	0	0	0	0	1	0	0	Y	2					0	0	1	1	Y	1
238	cmc-0033	CM-006	201409211130	201409211500	3시간 30분		20140921	약함	0	1	0	0	1	0	0	0	1	0	0	0	1	0	1	1		0	0	0	0	0	0	0	0	0	0	0	0	Y	1					0	1	0	1	N	1
354	cmc-0033	CM-006	201409281550	201409282359	8시간 9분		20140928	약함	0	2	0	0	0	1	0	0	1	0	0	1	0	0	1	0		0	0	0	0	0	0	0	0	0	0	0	0	Y				1	사리돈정	0	1	0	1	N	1
1753	cmc-0042	M-026	201412051612	201412052359	7시간 47분		20141205	중간	1	6	0	0	0	1	0	0	1	0	1	0	0	0	1	1	Y	1	0	0	0	0	0	0	0	0	1	0	0	Y				2	인데놀정	1	0	0	1	Y	1
2019	cmc-0042	M-026	201412161913	201412162359	4시간 46분		20141216	심함	1	7	0	0	0	1	0	0	1	0	1	0	0	0	1	1	Y	1	0	1	0	0	0	0	1	0	1	0	0	Y				3	처방약	1	0	0	1	Y	1
1510	cmc-0046	M-030	201411071300	201411071600	3시간 0분		20141107	중간	1	6	0	0	0	0	0	1	1	0	0	0	1	0	1	1	Y	1	0	0	0	0	1	0	1	0	1	0	0	Y			1			0	0	1	1	Y	1
2175	cmc-0046	M-030	201412231215	201412231424	2시간 9분		20141223	약함	0	4	0	0	0	1	0	0	1	0	0	0	1	0	1	1		0	0	0	0	0	0	0	0	0	0	0	0	Y			1			0	0	1	1	N	1
2268	cmc-0046	M-030	201412271500	201412271741	2시간 41분		20141227	중간	1	5	0	0	0	1	0	0	1	0	0	0	1	0	1	1		0	0	0	0	0	0	0	0	0	1	0	0	Y			1			0	0	1	1		1
2572	cmc-0046	M-030	201501101607		1시간 53분		20150110	약함	0	6	0	0	0	1	0	0	1	0	0	0	1	0	1	1		0	0	0	0	0	0	0	0	0	0	0	0	Y			1			0	0	1	1		1
2758	cmc-0046	M-030	201501162125	201501162325	2시간 0분		20150116	약함	0	6	0	0	0	1	1	0	2	0	1	0	1	0	2	1		0	0	0	0	0	0	0	0	0	0	0	0	Y			1			0	0	1	1		1
2781	cmc-0046	M-030	201501181414	201501181614	2시간 0분		20150118	약함	0	6	0	0	0	1	0	0	1	0	0	0	1	0	1	1		0	0	0	0	0	0	0	0	0	0	0	0	Y			1			0	0	1	1		1
2928	cmc-0046	M-030	201501231500	201501231600	1시간 0분		20150123	약함	0	5	0	0	0	1	0	0	1	0	0	0	1	0	1	1		0	0	0	0	0	0	0	0	0	0	0	0	Y			1			0	0	1	1		1
2964	cmc-0046	M-030	201501251414	201501251514	1시간 0분		20150125			6	0	0	0	1	0	0	1	0	0	0	1	0	1	1		0	0	0	0	0	0	0	0	0	0	0	0	Y			1			0	0	1	1		1
3001	cmc-0046	M-030	201501262340	201501262359	19분		20150126	중간	1	7	0	0	0	1	0	0	1	0	0	0	1	0	1	1		0	0	0	0	0	0	0	0	0	1	0	0	Y			1			1	0	0	1		1
1922	cmc-0049	M-033	201412112030	201412112359	3시간 29분		20141211	중간	1	6	0	0	1	0	0	1	2	0	0	1	0	1	2	0	N	0	0	0	0	0	0	0	0	0	0	0	0	Y				1	처방전	0	1	0	1	N	1
2298	cmc-0049	M-033	201412291420	201412292030	6시간 10분		20141229	중간	1	6	0	0	0	1	0	0	1	0	0	0	0	1	1	0	Y	1	0	0	0	0	0	0	0	0	1	0	0	Y		2				0	1	0	1	N	1
2450	cmc-0063	M-036	201501040059	201501040359	3시간 0분		20150104	중간	1	5	0	0	0	0	0	1	1	0	0	1	0	0	1	0	N	0	0	0	0	0	0	0	0	0	0	0	0	Y			1			0	0	1	1	N	1
3234	cmc-0063	M-036	201502021800	201502022200	4시간 0분		20150202	심함	1	8	0	0	0	1	0	0	1	0	0	1	0	0	1	0	Y	1	0	0	0	0	0	0	0	0	1	0	0	Y			1			1	0	0	1	Y	1
3187	cmc-0064	M-037	201501270800	201501271300	5시간 0분		20150127	약함	0	2	0	0	0	0	1	0	1	0	1	0	0	0	1	1	N	0	1	0	0	1	0	0	1	0	0	1	0	Y				1		0	0	1	1	N	1
3695	cmc-0064	M-037	201502181335	201502181728	3시간 53분		20150218	중간	1	5	0	0	1	0	0	0	1	0	1	0	0	0	1	1	N	0	0	0	0	0	0	0	0	0	1	0	0	Y				1	병원약	0	1	0	1	N	1
2106	cmc-0068	M-041	201412211124	201412212359	12시간 35분		20141221	중간	1		0	0	1	0	0	0	1	0	1	0	0	0	1	1	Y	1	0	0	0	0	0	0	0	0	1	0	0	Y	1					0	0	1	1	N	1
415	dha-0013	em13	201409271330	201409271500	1시간 30분		20140927	약함	0		0	0	0	0	0	1	1	0	0	0	0	0	0	0		0	0	0	0	0	0	0	0	0	0	0	0	Y	1					0	0	1	1	N	1
202	dha-0014	em14	201409081500	201409081721	2시간 21분		20140908	중간	1	5	0	0	0	0	1	1	2	0	0	1	0	1	2	0	N	0	0	0	0	0	0	0	0	0	0	0	0	Y				4	병원처방약	0	0	1	1	N	1
921	dha-0022	em22	201410291612	201410291730	1시간 18분		20141029	약함	0	1	0	0	0	0	1	0	1	0	1	0	0	0	1	1		0	0	0	0	0	1	0	1	0	0	0	0	Y			1			0	0	1	1	N	1
500	dha-0023	EM23	201410040830	201410041030	2시간 0분		20141004	약함	0		0	0	0	0	1	0	1	0	0	0	0	1	1	0	N	0	0	0	0	0	0	0	0	0	0	0	0	Y				1	처방약	0	0	1	1	N	1
743	dha-0023	EM23	201410180930	201410181030	1시간 0분		20141018	약함	0	4	0	0	0	0	1	0	1	0	0	0	0	1	1	0	Y	1	0	1	0	0	0	0	1	0	0	0	0	Y				1	처방약	0	0	1	1	Y	1
1408	dha-0023	EM23	201411240024	201411240220	1시간 56분		20141124				0	0	0	0	1	0	1	0	0	0	0	1	1	0		0	0	0	0	0	0	0	0	0	0	0	0	Y				1	조믹정	0	0	1	1	Y	1
1409	dha-0023	EM23	201411251200	201411251526	3시간 26분		20141125	중간	1		0	0	0	0	1	0	1	0	0	1	0	0	1	0		0	1	0	0	1	0	0	1	0	0	1	0	Y				1	낙센	0	0	1	1	Y	1
626	dha-0027	EM27	201410121230	201410121800	5시간 30분		20141012	중간	1	5	0	0	0	1	0	0	1	0	0	1	0	0	1	0	Y	1	0	0	0	0	0	0	0	0	1	0	0	Y				1		0	0	1	1	Y	1
831	dha-0027	EM27	201410240700	201410241400	7시간 0분		20141024	중간	1	4	0	0	0	1	0	0	1	0	0	1	0	0	1	0		0	0	0	0	0	0	0	0	0	0	0	0	Y				1		0	0	1	1	Y	1
1000	dha-0027	EM27	201411041009	201411041821	8시간 12분		20141104	중간	1	4	0	0	0	1	0	0	1	0	0	0	1	0	1	1	Y	1	0	0	0	0	0	0	0	0	1	0	0	Y				1		0	0	1	1	Y	1
1298	dha-0027	EM27	201411190800	201411191214	4시간 14분		20141119	중간	1	5	0	0	0	1	0	0	1	0	0	0	1	0	1	1	Y	1	0	0	0	0	0	0	0	0	1	0	0	Y				1		0	0	1	1		1
1436	dha-0027	EM27	201411260630	201411261000	3시간 30분		20141126	중간	1	4	0	0	0	1	0	0	1	0	0	0	0	1	1	0	Y	1	0	0	0	0	0	0	0	0	1	0	0	Y				1		0	0	1	1	Y	1
1456	dha-0027	EM27	201411280330	201411280730	4시간 0분		20141128	중간	1	5	0	0	0	1	0	0	1	0	0	1	0	0	1	0	Y	1	0	0	0	0	0	0	0	0	1	0	0	Y				1		0	0	1	1	Y	1
1470	dha-0027	EM27	201411290300	201411291100	8시간 0분		20141129	중간	1	5	0	0	0	1	0	0	1	0	0	0	1	0	1	1	Y	1	0	0	0	0	0	0	0	0	1	0	0	Y				1		0	0	1	1	Y	1
1492	dha-0027	EM27	201411300535	201411301140	6시간 5분		20141130	중간	1	5	0	0	0	1	0	0	1	0	0	0	1	0	1	1	Y	1	0	0	0	0	0	0	0	0	1	0	0	Y				1		0	0	1	1	Y	1
1716	dha-0027	EM27	201412080920	201412081820	9시간 0분		20141208	중간	1	4	0	0	0	1	0	0	1	0	0	1	0	0	1	0	Y	1	0	0	0	0	0	0	0	0	1	0	0	Y				1		0	1	0	1	Y	1
1463	dha-0033	em33	201411280202	201411282359	21시간 57분		20141128	중간	1	6	0	0	1	0	0	0	1	0	0	0	0	0	0	0		0	0	0	0	0	1	0	1	0	0	0	0	Y	3	3				0	1	0	1		1
1204	dha-0042	em42	201411150755	201411152000	12시간 5분		20141115	약함	0	3	0	0	1	0	0	1	2	0	0	0	1	1	2	1	N	0	0	0	0	0	0	0	0	0	0	0	0	Y	3					0	0	1	1	N	1
1292	dha-0042	em42	201411201100	201411201600	5시간 0분		20141120	약함	0	2	0	0	1	0	0	1	2	0	0	0	1	1	2	1	N	0	0	0	0	0	0	0	0	0	0	0	0	Y			1			0	0	1	1	N	1
1941	dha-0042	em42	201412181400	201412181900	5시간 0분		20141218	약함	0	2	0	0	1	0	0	1	2	0	0	0	1	1	2	1	N	0	0	0	0	0	0	0	0	0	0	0	0	Y			1			0	0	1	1	N	1
2046	dha-0042	em42	201412221130	201412221800	6시간 30분		20141222	중간	1	5	0	0	1	1	0	1	3	0	1	0	1	1	3	1	N	0	0	0	0	0	0	0	0	0	1	0	0	Y	1		1			0	0	1	1	Y	1
998	dha-0044	em44	201411040730	201411041400	6시간 30분		20141104	중간	1	5	0	0	0	1	0	1	2	0	0	0	1	0	1	1	N	0	0	0	0	0	0	0	0	0	1	0	0	Y				4	처방해주신약	0	1	0	1	N	1
1541	dha-0044	em44	201412022000	201412022359	3시간 59분		20141202	약함	0	4	0	0	0	0	0	1	1	0	0	0	1	0	1	1	N	0	0	0	0	0	0	0	0	0	0	0	0	Y				4	처방해주신약	0	1	0	1	N	1
1767	dha-0044	em44	201412110800	201412112200	14시간 0분		20141211	중간	1	6	0	0	0	0	0	1	1	0	0	0	0	1	1	0	N	0	0	0	0	0	0	0	0	0	0	0	0	Y	2					0	1	0	1	N	1
1955	dha-0055	em55	201412201800		4시간 0분		20141220	약함	0	2	0	0	1	0	0	0	1	0	0	0	0	1	1	0	N	0	0	0	0	0	0	0	0	0	0	0	0	Y		1				0	0	1	1	N	1
1996	dha-0055	em55	201412220530	201412220630	1시간 0분		20141222	약함	0	3	0	0	1	0	0	0	1	0	0	0	0	1	1	0	N	0	0	0	0	0	0	0	0	0	0	0	0	Y	1					0	0	1	1	N	1
2092	dha-0055	em55	201412272000	201412272130	1시간 30분		20141227	약함	0	4	0	0	1	0	0	0	1	0	0	0	0	1	1	0		0	0	0	0	0	0	0	0	0	0	0	0	Y		1				0	0	1	1	N	1
2682	dha-0055	em55	201501211700		1시간 30분		20150121	약함	0	3	0	0	1	0	0	0	1	0	0	0	0	1	1	0		0	0	0	0	0	0	0	0	0	0	0	0	Y	1					0	0	1	1	N	1
2982	dha-0055	em55	201502061731	201502062135	4시간 4분		20150206	약함	0	3	0	0	1	0	0	0	1	0	0	0	0	1	1	0	Y	1	0	0	0	0	0	0	0	0	0	0	0	Y	1					0	0	1	1	N	1
3122	dha-0055	em55	201502191800	201502192050	2시간 50분		20150219	약함	0	2	0	0	1	0	0	0	1	0	0	1	0	0	1	0	Y	1	0	0	0	0	0	0	0	0	0	0	0	Y	1					0	0	1	1	N	1
3123	dha-0055	em55	201502200900	201502201000	1시간 0분		20150220	약함	0	2	0	0	1	0	0	0	1	0	0	1	0	0	1	0	Y	1	0	0	0	0	0	0	0	0	0	0	0	Y	1					0	0	1	1	N	1
3281	dha-0055	em55	201502282130	201502282236	1시간 6분		20150228	약함	0	3	0	0	1	0	0	0	1	0	0	0	1	0	1	1	N	0	0	0	0	0	0	0	0	0	0	0	0	Y	1					0	0	1	1	N	1
3388	dha-0055	em55	201503090621	201503090721	1시간 0분		20150309	약함	0	3	0	0	0	0	0	0	0	0	0	0	0	0	0	0		0	0	0	0	0	0	0	0	0	0	0	0	Y	1					0	0	1	1		1
3188	dha-0057	em57	201502070800	201502072359	15시간 59분		20150207	심함	1	9	0	0	0	1	0	0	1	0	0	1	1	1	3	1	Y	1	0	0	0	0	0	0	0	0	1	0	0	Y		1	1			0	1	0	1	Y	1
2044	dha-0060	em60	201412240530	201412240830	3시간 0분		20141224	중간	1	6	0	0	0	1	0	0	1	0	1	0	0	0	1	1	Y	1	0	0	0	0	0	0	0	0	1	0	0	Y		3		1	이미그란	0	0	1	1	Y	1
3374	dha-0060	em60	201503080156	201503080356	2시간 0분		20150308	중간	1	7	0	0	0	1	0	0	1	0	0	0	0	1	1	0	N	0	0	0	0	0	0	1	1	0	0	0	0	Y		5		1	이미그란	0	0	1	1	N	1
3391	dha-0061	EM61	201503091000	201503091400	4시간 0분		20150309	약함	0	2	0	0	1	0	0	0	1	0	0	0	1	1	2	1	Y	1	0	0	0	0	0	1	1	0	1	0	0	Y	1			1	알모그란	0	0	1	1	Y	1
2580	dha-0063	em63	201501172200	201501172359	1시간 59분		20150117	약함	0	3	0	0	1	1	0	0	2	0	0	0	1	0	1	1	Y	1	0	0	0	0	0	0	0	0	1	0	0	Y			1			0	1	0	1	Y	1
2842	dha-0063	em63	201501301515	201501301900	3시간 45분		20150130	약함	0	3	0	0	1	0	1	0	2	0	1	0	1	0	2	1	Y	1	0	0	0	0	0	0	0	0	1	0	0	Y			1			0	0	1	1	N	1
459	cmc-0003	M-003	201410040000	201410040330	3시간 30분		20141004	중간	1	5	1	0	0	1	0	0	2	1	0	1	0	1	2	0	Y	1	0	0	0	0	0	0	0	0	1	0	0	Y				1	이부프로펜	0	1	0	1	Y	1
63	cmc-0008	M-007	201409031809	201409031812	3분		20140903	약함	0	2	1	0	0	0	0	0	1	1	0	0	1	0	1	1	Y	1	0	0	0	0	0	0	0	0	1	0	0	Y			1			0	0	1	1	Y	1
82	cmc-0008	M-007	201409040847	201409041047	2시간 0분		20140904	약함	0	2	1	0	0	0	0	0	1	1	0	0	1	0	1	1	Y	1	0	0	0	0	0	0	0	0	1	0	0	Y			2			0	0	1	1	Y	1
131	cmc-0008	M-007	201409121213		11시간 0분		20140912	약함	0	6	1	0	0	0	0	0	1	1	0	0	1	0	1	1	Y	1	0	0	0	0	0	0	0	0	1	0	0	Y			2			0	1	0	1		1
190	cmc-0009	M-008	201409170000	201409172359	23시간 59분		20140917	중간	1	6	0	1	1	0	1	0	3	1	0	1	0	0	1	0	Y	1	0	1	0	0	0	0	1	0	1	0	0	Y			3			0	1	0	1	Y	1
175	cmc-0022	M-011	201409161100	201409161900	8시간 0분		20140916	약함	0	3	1	0	0	0	0	0	1	1	1	0	0	0	1	1	Y	1	0	0	0	0	0	0	0	0	1	0	0	Y			2			0	1	0	1	Y	1
429	cmc-0022	M-011	201410010930	201410011400	4시간 30분		20141001	중간	1	6	1	0	0	0	0	0	1	1	1	0	0	0	1	1	Y	1	0	0	0	0	0	0	0	0	1	0	0	Y			2			0	0	1	1	Y	1
719	cmc-0022	M-011	201410160806	201410161323	5시간 17분		20141016	중간	1	5	1	0	0	0	0	0	1	1	1	0	0	1	2	1	Y	1	0	0	0	0	0	0	0	0	1	0	0	Y	2		1			0	1	0	1	Y	1
1056	cmc-0022	M-011	201410311200	201410311400	2시간 0분		20141031			5	1	0	0	0	0	0	1	1	1	0	0	0	1	1	N	0	0	0	0	0	0	0	0	0	1	0	0	Y			1			0	0	1	1	Y	1
1454	cmc-0022	M-011	201411141424	201411141600	1시간 36분		20141114	중간	1	5	1	0	0	0	0	0	1	1	1	0	0	0	1	1	Y	1	0	0	0	0	0	0	0	0	1	0	0	Y			1			0	1	0	1	Y	1
1657	cmc-0022	M-011	201411270900	201411271100	2시간 0분		20141127	중간	1	5	1	0	0	0	0	0	1	1	1	0	0	0	1	1	Y	1	0	0	0	0	0	0	0	0	1	0	0	Y			1			0	0	1	1	Y	1
1999	cmc-0022	M-011	201412151600	201412151900	3시간 0분		20141215	중간	1	4	1	0	0	0	0	0	1	1	1	0	0	0	1	1	Y	1	0	0	0	0	0	0	0	0	1	0	0	Y			1			0	1	0	1	Y	1
697	cmc-0023	M-012	201410141204	201410142359	11시간 55분		20141014	중간	1	6	0	1	0	0	1	1	3	1	0	1	1	1	3	1	Y	1	0	0	0	0	0	0	0	0	1	0	0	Y	1					0	1	0	1	Y	1
716	cmc-0023	M-012	201410150820	201410152359	15시간 39분		20141015	중간	1	6	1	0	0	0	1	1	3	1	0	1	1	1	3	1	Y	1	0	0	0	0	0	0	0	0	1	0	0	Y	1					1	0	0	1	Y	1
615	cmc-0024	CM-002	201410100756		4시간 0분		20141010	약함	0	1	1	0	0	0	1	0	2	1	0	0	1	0	1	1	N	0	0	0	0	0	0	0	0	0	1	0	0	Y	1	1	1			0	0	1	1	Y	1
671	cmc-0024	CM-002	201410121300	201410121428	1시간 28분		20141012	약함	0		1	0	0	0	1	0	2	1	0	0	1	0	1	1	N	0	0	0	0	0	0	0	0	0	1	0	0	Y	1	1	1			0	1	0	1	N	1
1099	cmc-0024	CM-002	201410311400	201410312359	9시간 59분		20141031	약함	0	2	1	0	0	0	1	0	2	1	0	0	1	0	1	1		0	0	0	0	0	0	0	0	0	1	0	0	Y	1	1	1			0	1	0	1	N	1
1441	cmc-0024	CM-002	201411151136	201411151436	3시간 0분		20141115	중간	1	3	1	0	0	0	1	0	2	1	0	0	0	1	1	0	Y	1	0	0	0	0	0	0	0	0	1	0	0	Y	1	1	1			0	0	1	1	Y	1
1550	cmc-0024	CM-002	201411211144	201411211444	3시간 0분		20141121	약함	0	2	0	1	0	0	1	0	2	1	0	0	1	0	1	1	Y	1	0	0	0	0	0	0	0	0	1	0	0	Y	1	1	1			0	0	1	1	Y	1
1823	cmc-0024	CM-002	201412051515	201412052016	5시간 1분		20141205	약함	0		0	1	0	0	1	0	2	1	0	1	0	0	1	0	Y	1	0	0	0	0	0	0	0	0	1	0	0	Y	1	1	1			0	0	1	1	Y	1
288	cmc-0028	M-014	201409230800	201409231148	3시간 48분		20140923	중간	1	5	0	1	0	0	0	1	2	1	1	0	0	1	2	1	Y	1	0	0	0	0	0	0	0	0	1	0	0	Y				1	알모그란	0	0	1	1	Y	1
1316	cmc-0028	M-014	201410311251	201410311451	2시간 0분		20141031	중간	1		1	0	0	0	0	0	1	1	0	0	1	0	1	1	Y	1	0	0	0	0	0	0	0	0	1	0	0	Y				1	알모그란	0	0	1	1	N	1
1317	cmc-0028	M-014	201411010853	201411011053	2시간 0분		20141101	중간	1	4	1	0	0	0	0	0	1	1	0	1	1	0	2	1	Y	1	0	0	0	0	0	0	0	0	1	0	0	Y				1	알모그란	0	0	1	1	N	1
1318	cmc-0028	M-014	201411020854	201411021054	2시간 0분		20141102	중간	1	4	1	0	0	0	0	0	1	1	0	1	1	0	2	1	Y	1	0	0	0	0	0	0	0	0	1	0	0	Y				1	알모그란	0	0	1	1	N	1
1557	cmc-0033	CM-006	201411191443	201411191743	3시간 0분		20141119	약함	0	1	1	0	0	0	0	1	2	1	1	0	1	0	2	1	N	0	0	0	0	0	0	0	0	0	1	0	0	Y				1	병원약	0	0	1	1	N	1
1558	cmc-0033	CM-006	201411201744	201411202144	4시간 0분		20141120	약함	0	3	1	0	0	1	0	1	3	1	1	1	1	0	3	1	N	0	0	0	0	0	0	0	0	0	1	0	0	Y	1			1	병원약	0	1	0	1	N	1
1690	cmc-0033	CM-006	201411301930	201411302030	1시간 0분		20141130	약함	0	1	0	1	0	0	0	0	1	1	1	0	0	0	1	1	Y	1	0	0	0	0	0	0	0	0	1	0	0	Y				1	병원악	0	0	1	1	N	1
1800	cmc-0033	CM-006	201412071534	201412072134	6시간 0분		20141207	약함	0	2	1	0	0	0	0	1	2	1	0	1	0	0	1	0	Y	1	0	0	0	0	0	0	0	0	1	0	0	Y				1	병원약	0	1	0	1	N	1
1952	cmc-0033	CM-006	201412091835	201412092135	3시간 0분		20141209	약함	0	1	1	0	1	0	0	0	2	1	0	0	0	1	1	0	Y	1	0	0	0	0	0	0	0	0	1	0	0	Y	1					1	0	0	1	N	1
1955	cmc-0033	CM-006	201412121536	201412122136	6시간 0분		20141212	약함	0	1	1	0	0	0	0	0	1	1	0	0	0	1	1	0	Y	1	0	1	0	0	0	0	1	0	1	0	0	Y	1	1				1	0	0	1	Y	1
2054	cmc-0046	M-030	201412162000	201412162335	3시간 35분		20141216	심함	1	8	1	0	0	0	0	0	1	1	0	0	1	0	1	1	Y	1	0	0	0	0	1	0	1	0	1	0	0	Y			1			0	0	1	1	Y	1
2052	cmc-0063	M-036	201412170700	201412170930	2시간 30분		20141217	약함	0	3	1	0	0	0	0	0	1	1	0	0	1	0	1	1	Y	1	0	0	0	0	1	0	1	0	1	0	0	Y			1			0	0	1	1	N	1
2271	cmc-0063	M-036	201412271600	201412272000	4시간 0분		20141227	중간	1	5	1	0	0	0	0	0	1	1	1	0	0	0	1	1	Y	1	0	0	0	0	0	0	0	0	1	0	0	Y				1	멀미약	0	0	1	1	Y	1
3171	cmc-0063	M-036	201502011200		1시간 0분		20150201	약함	0	2	1	0	0	0	0	0	1	1	0	0	1	0	1	1	N	0	0	0	0	0	0	0	0	0	1	0	0	Y			1			0	0	1	1	N	1
2425	cmc-0067	M-040	201501031230	201501031715	4시간 45분		20150103	약함	0	10	0	1	0	0	0	0	1	1	0	0	1	0	1	1	N	0	0	0	0	0	0	0	0	0	1	0	0	Y	2			1	2시간뒤 병원 처방약	0	0	1	1	Y	1
3075	cmc-0067	M-040	201501271730	201501272200	4시간 30분		20150127	약함	0	1	0	1	0	0	0	1	2	1	0	0	0	1	1	0	N	0	0	0	0	0	0	0	0	0	0	0	0	Y				3	병원 처방전	0	0	1	1	N	1
3476	cmc-0067	M-040	201502111223	201502112359	11시간 36분		20150211	중간	1	5	0	1	0	0	0	0	1	1	0	0	1	0	1	1	Y	1	0	0	0	0	0	0	0	0	1	0	0	Y				1	처방전	0	0	1	1	Y	1
3881	cmc-0067	M-040	201502231519	201502231830	3시간 11분		20150223	약함	0	2	0	1	0	0	0	0	1	1	0	0	1	0	1	1	N	0	0	0	0	0	0	0	0	0	1	0	0	Y				1	알모그린	0	0	1	1	N	1
3874	cmc-0067	M-040	201502250015	201502251015	10시간 0분		20150225	심함	1	8	1	0	0	0	0	0	1	1	0	0	1	0	1	1	N	0	0	0	0	0	0	0	0	0	1	0	0	Y	1			1	편두통약 알모그린	0	0	1	1	Y	1
116	dha-0004	EM4	201408300831	201408301200	3시간 29분		20140830				1	0	0	0	0	0	1	1	0	0	0	1	1	0	N	0	0	0	0	0	0	0	0	0	0	0	0	Y				1	병원약	0	0	1	1	N	1
39	dha-0009	EM9	201408191400	201408192000	6시간 0분		20140819	중간	1	5	0	1	0	0	0	0	1	1	0	0	1	0	1	1	Y	1	0	0	0	0	0	0	0	0	1	0	0	Y				1	알모그란	0	0	1	1	Y	1
127	dha-0009	EM9	201409011730	201409010240	9시간 10분		20140901	약함	0	2	0	1	0	0	0	0	1	1	0	0	0	1	1	0		0	0	0	0	0	0	0	0	0	0	0	0	Y				1	알모그란	0	0	1	1	Y	1
152	dha-0009	EM9	201409031630	201409032359	7시간 29분		20140903	약함	0	5	0	1	0	0	0	0	1	1	1	0	0	0	1	1	Y	1	0	0	0	0	0	0	0	0	1	0	0	Y				2	알모그란	0	1	0	1	Y	1
246	dha-0009	EM9	201409121600	201409121800	2시간 0분		20140912	약함	0	2	0	1	0	0	0	0	1	1	0	0	0	1	1	0	N	0	0	0	0	0	0	0	0	0	0	0	0	Y				1	알모그란	0	0	1	1	Y	1
555	dha-0009	EM9	201410071400	201410071630	2시간 30분		20141007	약함	0	3	0	1	0	0	0	0	1	1	1	0	0	0	1	1		0	0	0	0	0	0	0	0	0	1	0	0	Y				1	알모그란	0	0	1	1	Y	1
774	dha-0009	EM9	201410201500	201410201800	3시간 0분		20141020	약함	0	2	0	1	0	0	0	0	1	1	0	0	1	0	1	1		0	0	0	0	0	0	0	0	0	1	0	0	Y				1	알모그란	0	0	1	1	Y	1
773	dha-0009	EM9	201410211200	201410211800	6시간 0분		20141021	약함	0	2	0	1	0	0	0	0	1	1	1	0	0	0	1	1		0	0	0	0	0	0	0	0	0	1	0	0	Y				1	알모그란	0	0	1	1	Y	1
670	dha-0022	em22	201410151707	201410152007	3시간 0분		20141015	약함	0	1	1	0	0	0	0	0	1	1	0	1	0	0	1	0		0	0	0	0	0	0	0	0	0	0	0	0	Y			1			0	0	1	1	N	1
1279	dha-0022	em22	201411191700	201411192251	5시간 51분		20141119	약함	0	1	1	0	0	0	0	0	1	1	1	0	0	0	1	1	N	0	0	0	0	0	1	0	1	0	1	0	0	Y			1			0	0	1	1	N	1
735	dha-0027	EM27	201410171100	201410171800	7시간 0분		20141017	중간	1	5	0	1	0	0	0	0	1	1	0	1	0	0	1	0	Y	1	0	0	0	0	0	0	0	0	1	0	0	Y				1		0	0	1	1		1
1746	dha-0033	em33	201412100700	201412102100	14시간 0분		20141210	약함	0	4	1	0	0	0	0	0	1	1	0	1	0	0	1	0		0	0	0	0	0	0	0	0	0	0	0	0	Y	1	1				0	0	1	1	N	1
990	dha-0042	em42	201411041130	201411041600	4시간 30분		20141104	중간	1	4	0	1	1	0	0	1	3	1	0	0	1	1	2	1	N	0	0	0	0	0	0	0	0	0	1	0	0	Y	1		1			0	0	1	1	Y	1
1677	dha-0042	em42	201412070800	201412071230	4시간 30분		20141207	약함	0	2	1	0	1	0	0	1	3	1	0	0	1	0	1	1	N	0	0	0	0	0	0	0	0	0	1	0	0	Y			1			0	0	1	1	N	1
1822	dha-0042	em42	201412141230	201412142030	8시간 0분		20141214	약함	0	3	1	0	1	0	0	1	3	1	0	0	1	1	2	1	N	0	0	0	0	0	0	0	0	0	1	0	0	Y	1					0	0	1	1	N	1
2128	dha-0042	em42	201412290530	201412291800	12시간 30분		20141229	중간	1	4	1	0	0	0	0	1	2	1	0	0	1	1	2	1	N	0	0	0	0	0	0	0	0	0	1	0	0	Y	1		1			0	0	1	1	N	1
1789	dha-0049	em49	201412111700		6시간 40분		20141211	약함	0	3	1	0	0	0	0	0	1	1	0	0	0	1	1	0	N	0	0	0	0	0	0	0	0	0	0	0	0	Y			1			0	0	1	1	N	1
2766	dha-0049	em49	201501271800	201501272300	5시간 0분		20150127	약함	0	2	1	0	0	0	0	0	1	1	1	0	0	0	1	1	Y	1	0	0	0	0	0	0	0	0	1	0	0	Y			1			0	0	1	1	N	1
2350	dha-0053	em53	201501080007	201501080807	8시간 0분		20150108	약함	0	2	1	0	0	0	0	0	1	1	1	0	0	0	1	1	N	0	0	0	0	0	0	0	0	0	1	0	0	Y				1	알모그란	0	0	1	1	Y	1
3384	dha-0055	em55	201503051216	201503051330	1시간 14분		20150305	약함	0	3	1	0	0	0	0	0	1	1	0	0	0	0	0	0		0	0	0	0	0	0	0	0	0	0	0	0	Y	1					0	0	1	1		1
2413	dha-0057	em57	201501100400	201501102359	19시간 59분		20150110	약함	0	4	0	1	0	0	0	1	2	1	1	0	0	1	2	1	N	0	0	0	0	0	0	0	0	0	1	0	0	Y		1	1			0	1	0	1	N	1
2947	dha-0061	EM61	201502071000	201502071400	4시간 0분		20150207	약함	0	1	1	0	0	0	0	0	1	1	1	0	0	0	1	1	Y	1	0	0	0	0	1	0	1	0	1	0	0	Y	1			1	알모그란	0	1	0	1	Y	1
17	cmc-0002	M-002	201408281110	201408281440	3시간 30분		20140828	약함	0		0	0	1	1	1	1	4	0	1	1	0	1	3	1	Y	1	0	0	0	0	0	0	0	0	1	0	0	N									0	N	0
52	cmc-0002	M-002	201409021617	201409022100	4시간 43분		20140902	약함	0		0	0	1	1	0	1	3	0	1	0	0	1	2	1	Y	1	0	1	0	0	1	0	2	0	1	0	0	N									0	N	0
66	cmc-0002	M-002	201409031330	201409032359	10시간 29분		20140903	약함	0		0	0	0	1	0	1	2	0	1	0	1	1	3	1	Y	1	0	1	0	0	0	0	1	0	1	0	0	N									0	Y	0
118	cmc-0003	M-003	201409092130	201409092359	2시간 29분		20140909	약함	0	3	0	0	0	1	1	0	2	0	0	0	1	0	1	1	N	0	0	0	0	0	0	0	0	0	0	0	0	N									0	N	0
833	cmc-0003	M-003	201410121806	201410122100	2시간 54분		20141012	중간	1	5	0	0	0	1	1	0	2	0	0	0	1	0	1	1	Y	1	0	0	0	0	0	0	0	0	1	0	0	N									0	Y	0
829	cmc-0003	M-003	201410162000		2시간 0분		20141016	약함	0	3	0	0	0	1	0	0	1	0	0	0	1	0	1	1	Y	1	0	0	0	0	0	0	0	0	1	0	0	N									0	N	0
827	cmc-0003	M-003	201410201800	201410202030	2시간 30분		20141020	중간	1	5	0	0	0	1	1	0	2	0	0	0	1	0	1	1	Y	1	0	0	0	0	0	1	1	0	1	0	0	N									0	N	0
1625	cmc-0023	M-012	201411240830	201411242237	14시간 7분		20141124	약함	0	3	0	0	0	0	0	1	1	0	0	0	0	1	1	0	N	0	0	0	0	0	0	0	0	0	0	0	0	N									0	N	0
360	cmc-0026	M-013	201409281035	201409281320	2시간 45분		20140928	중간	1	6	0	0	0	0	0	1	1	0	1	0	0	0	1	1	Y	1	0	0	0	0	0	0	0	0	1	0	0	N									0	N	0
763	cmc-0027	CM-004	201410171238	201410172038	8시간 0분		20141017	중간	1		0	0	1	1	0	0	2	0	1	0	0	1	2	1		0	0	0	0	0	0	1	1	0	1	0	0	N									0		0
1113	cmc-0032	CM-005	201410300815	201410301300	4시간 45분		20141030	약함	0	2	0	0	0	1	0	0	1	0	0	0	1	0	1	1	N	0	1	0	0	1	0	0	1	0	0	1	0	N									0	N	0
1833	cmc-0032	CM-005	201411201124	201411201217	53분		20141120	약함	0	3	0	0	0	0	0	1	1	0	1	1	0	0	2	1	N	0	0	1	0	0	0	0	1	0	0	0	0	N									0	N	0
1926	cmc-0032	CM-005	201412091130	201412091540	4시간 10분		20141209	중간	1	6	0	0	0	1	0	1	2	0	0	1	1	0	2	1	N	0	0	1	0	0	1	0	2	0	1	0	0	N									0	N	0
877	cmc-0042	M-026	201410230930	201410232359	14시간 29분		20141023	중간	1	5	0	0	0	1	0	0	1	0	0	0	1	0	1	1	Y	1	0	1	0	0	0	0	1	0	1	0	0	N									0	Y	0
1431	cmc-0049	M-033	201411150700	201411151400	7시간 0분		20141115	중간	1		0	0	1	0	0	0	1	0	0	0	0	1	1	0		0	0	0	0	0	0	0	0	0	0	0	0										0		0
3824	cmc-0077	M-049	201502081600	201502082359	7시간 59분		20150208	약함	0	5	0	0	1	0	0	0	1	0	0	0	1	0	1	1	Y	1	0	0	0	0	0	0	0	0	1	0	0	N									0	N	0
3826	cmc-0077	M-049	201502211130	201502211530	4시간 0분		20150221	약함	0	3	0	0	1	0	0	0	1	0	0	0	1	0	1	1	N	0	1	0	0	1	0	0	1	0	0	1	0	N									0	N	0
4492	cmc-0077	M-049	201503100800	201503101000	2시간 0분		20150310	약함	0	3	0	0	1	1	0	0	2	0	1	0	0	0	1	1	N	0	0	0	0	0	0	0	0	0	0	0	0	N									0	N	0
4496	cmc-0077	M-049	201503140830	201503141100	2시간 30분		20150314	약함	0	3	0	0	0	1	0	0	1	0	0	0	1	0	1	1	N	0	1	0	0	1	0	0	1	0	0	1	0	N									0	N	0
4497	cmc-0077	M-049	201503150900	201503151400	5시간 0분		20150315	약함	0	3	0	0	0	1	0	0	1	0	0	0	1	0	1	1	N	0	1	0	0	1	0	0	1	0	0	1	0	N									0	N	0
2891	cmc-0078	M-050	201501220600	201501221908	13시간 8분		20150122	약함	0	2	0	0	0	1	0	1	2	0	0	0	0	1	1	0	N	0	0	1	0	0	1	0	2	0	0	0	0	N									0	Y	0
3304	cmc-0078	M-050	201502050900	201502052200	13시간 0분		20150205	약함	0	2	0	0	0	1	0	0	1	0	0	0	0	1	1	0	N	0	0	1	0	0	1	0	2	0	0	0	0	N									0	N	0
4088	cmc-0078	M-050	201503041100	201503041700	6시간 0분		20150304	약함	0	2	0	0	0	1	0	0	1	0	0	0	0	1	1	0	N	0	0	1	0	0	1	1	3	1	0	1	0	N									0	N	0
4198	cmc-0078	M-050	201503091400	201503092359	9시간 59분		20150309	약함	0	3	0	0	0	1	0	1	2	0	0	0	0	1	1	0	N	0	0	1	0	0	1	1	3	1	0	1	0	N									0	Y	0
204	dha-0018	EM18	201409090510	201409091441	9시간 31분		20140909	약함	0	1	0	0	0	1	0	0	1	0	1	0	0	1	2	1	N	0	0	0	0	0	0	0	0	0	0	0	0	N									0	N	0
674	dha-0029	EM29	201410092115	201410092200	45분		20141009	중간	1		0	0	0	1	0	0	1	0	1	0	0	0	1	1	Y	1	0	0	0	0	0	0	0	0	1	0	0	N									0	N	0
1366	dha-0029	EM29	201410250730	201410250810	40분		20141025	약함	0		0	0	0	1	0	0	1	0	1	0	0	0	1	1	Y	1	0	0	0	0	0	0	0	0	1	0	0	N									0	N	0
741	dha-0033	em33	201410190800	201410192100	13시간 0분		20141019			2	0	0	1	0	0	0	1	0	0	0	0	1	1	0	N	0	0	0	0	0	0	0	0	0	0	0	0	N									0	N	0
988	dha-0041	em41	201411030800	201411030850	50분		20141103	약함	0		0	0	0	1	0	0	1	0	0	0	0	1	1	0	N	0	0	0	0	0	0	1	1	0	0	0	0	N									0	N	0
1051	dha-0041	em41	201411061010	201411061100	50분		20141106	약함	0	1	0	0	0	1	1	0	2	0	0	0	0	1	1	0	N	0	0	0	0	0	0	1	1	0	0	0	0	N									0	N	0
2129	dha-0060	em60	201412290538	201412290938	4시간 0분		20141229	약함	0	4	0	0	0	1	0	0	1	0	0	0	0	1	1	0	N	0	0	0	0	0	0	0	0	0	0	0	0	N									0	N	0
2367	dha-0061	EM61	201501080100		12시간 36분		20150108	약함	0	1	0	0	1	0	0	0	1	0	0	0	0	1	1	0	N	0	0	0	0	0	0	0	0	0	0	0	0	N									0	N	0
2860	dha-0061	EM61	201501301500	201501301936	4시간 36분		20150130	약함	0	1	0	0	0	0	0	0	0	0	0	0	0	1	1	0	N	0	0	1	0	0	0	1	2	1	0	1	0	N									0	N	0
235	cmc-0023	M-012	201409201700	201409202359	6시간 59분		20140920	약함	0	3	1	0	0	0	0	0	1	1	0	1	1	0	2	1	N	0	0	0	0	0	0	0	0	0	1	0	0	N									0	Y	0
285	cmc-0023	M-012	201409231625	201409232359	7시간 34분		20140923	약함	0	3	1	1	0	0	0	0	2	1	0	1	1	0	2	1	Y	1	0	0	0	0	0	0	0	0	1	0	0	N									0	Y	0
320	cmc-0023	M-012	201409251030	201409252359	13시간 29분		20140925	약함	0	4	1	0	0	0	0	0	1	1	0	0	1	0	1	1		0	0	0	0	0	0	0	0	0	1	0	0	N									0	Y	0
411	cmc-0023	M-012	201409261100	201409262359	12시간 59분		20140926	중간	1	4	1	0	0	0	0	0	1	1	0	1	1	0	2	1	N	0	0	0	0	0	0	0	0	0	1	0	0	N									0	N	0
434	cmc-0023	M-012	201409291411	201409292359	9시간 48분		20140929	약함	0	3	1	0	0	0	0	0	1	1	0	1	1	0	2	1	Y	1	0	1	0	0	0	0	1	0	1	0	0	N									0	Y	0
433	cmc-0023	M-012	201409301100	201409302359	12시간 59분		20140930	약함	0	3	1	0	0	0	0	0	1	1	0	1	1	0	2	1	Y	1	0	1	0	0	0	0	1	0	1	0	0	N									0	Y	0
1465	cmc-0023	M-012	201411171603	201411171715	1시간 12분		20141117	약함	0	3	1	0	0	0	0	0	1	1	0	0	1	0	1	1	N	0	0	0	0	0	0	0	0	0	1	0	0	N									0	N	0
1626	cmc-0023	M-012	201411250830	201411252359	15시간 29분		20141125	약함	0	4	1	0	0	0	0	0	1	1	0	0	1	0	1	1	N	0	0	0	0	0	0	0	0	0	1	0	0	N									0	N	0
1658	cmc-0023	M-012	201411260830	201411262359	15시간 29분		20141126	약함	0	3	1	1	0	1	0	1	4	1	0	0	1	0	1	1		0	0	1	0	0	0	0	1	0	1	0	0	N									0	Y	0
1728	cmc-0023	M-012	201412031553	201412032359	8시간 6분		20141203			7	1	0	0	0	0	0	1	1	0	1	1	0	2	1	Y	1	0	0	0	0	0	1	1	0	1	0	0	N									0	Y	0
647	cmc-0025	CM-003	201410121328	201410122328	10시간 0분		20141012	약함	0	3	0	1	0	0	0	0	1	1	0	1	0	0	1	0	Y	1	0	0	0	0	1	0	1	0	1	0	0	N									0	N	0
1040	cmc-0025	CM-003	201410190604	201410191510	9시간 6분		20141019	약함	0	3	0	1	0	0	0	0	1	1	1	0	0	0	1	1	N	0	0	0	0	0	1	0	1	0	1	0	0	N									0	N	0
184	cmc-0027	CM-004	201409161701	201409162301	6시간 0분		20140916	중간	1	5	1	0	0	0	0	0	1	1	1	0	0	0	1	1	Y	1	0	0	0	0	1	0	1	0	1	0	0	N									0	Y	0
226	cmc-0028	M-014	201409201038	201409201348	3시간 10분		20140920	약함	0	3	1	0	0	0	0	0	1	1	1	0	0	0	1	1	Y	1	0	0	0	0	0	0	0	0	1	0	0	N									0	Y	0
339	cmc-0029	M-015	201409260830	201409262359	15시간 29분		20140926	중간	1	4	1	0	0	0	0	0	1	1	0	0	1	0	1	1	N	0	0	0	0	0	0	0	0	0	1	0	0	N									0	Y	0
904	cmc-0042	M-026	201410251130	201410252359	12시간 29분		20141025	약함	0	4	0	1	0	0	0	0	1	1	0	0	1	0	1	1	Y	1	0	1	0	0	0	0	1	0	1	0	0	N									0	Y	0
3370	cmc-0067	M-040	201502071537	201502072200	6시간 23분		20150207	약함	0	2	1	0	0	0	0	1	2	1	0	0	1	0	1	1		0	0	0	0	0	0	0	0	0	1	0	0	N									0	N	0
3873	cmc-0067	M-040	201502241600	201502242359	7시간 59분		20150224	심함	1	8	1	0	0	0	0	0	1	1	0	0	1	0	1	1		0	0	0	0	0	0	0	0	0	1	0	0	N									0	Y	0
2158	cmc-0068	M-041	201412230337	201412232359	20시간 22분		20141223	약함	0	2	0	1	0	0	0	0	1	1	0	0	1	0	1	1	N	0	0	0	0	0	0	0	0	0	1	0	0	N									0	N	0
102	dha-0002	em2	201408130900	201408132059	32일11시간 59분		20140813	약함	0	3	0	1	0	0	0	0	1	1	0	0	1	0	1	1	Y	1	0	0	0	0	0	0	0	0	1	0	0	N									0	N	0
1209	dha-0002	em2	201411160900	201411162230	13시간 30분		20141116	약함	0	3	0	1	1	0	1	0	3	1	0	0	1	0	1	1	Y	1	0	0	0	0	0	0	0	0	1	0	0	N									0	Y	0
392	dha-0010	em10	201409251500	N	3시간 43분		20140925	중간	1	6	0	1	1	0	0	1	3	1	1	0	1	0	2	1	N	0	0	0	0	0	0	1	1	0	1	0	0	N									0	N	0
362	dha-0018	EM18	201409230435	201409231903	14시간 28분		20140923	약함	0		1	0	0	0	0	0	1	1	1	0	0	0	1	1	Y	1	0	0	0	0	0	0	0	0	1	0	0	N									0	N	0
846	dha-0018	EM18	201410260517	201410260917	4시간 0분		20141026	약함	0	3	1	0	0	0	0	0	1	1	1	1	1	0	3	1	N	0	0	0	0	0	0	0	0	0	1	0	0	N									0	N	0
678	dha-0029	EM29	201410131520	201410131600	40분		20141013	약함	0		0	1	0	0	0	0	1	1	0	0	1	0	1	1	Y	1	0	0	0	0	0	0	0	0	1	0	0	N									0	N	0
1405	dha-0032	em32	201411251626	201411252359	7시간 33분		20141125	중간	1	4	1	0	0	0	0	0	1	1	0	1	1	0	2	1	N	0	0	0	0	0	0	0	0	0	1	0	0	N									0	N	0
1232	dha-0039	em39	201411171400	201411171830	4시간 30분		20141117	중간	1	5	0	1	0	0	0	0	1	1	0	0	1	0	1	1	N	0	0	0	0	0	0	0	0	0	1	0	0	N									0	N	0
1446	dha-0039	em39	201411271030	201411271430	4시간 0분		20141127	약함	0	8	0	1	1	0	0	0	2	1	0	0	1	0	1	1	Y	1	0	0	0	0	1	0	1	0	1	0	0	N									0	N	0
1507	dha-0049	em49	201411301530	201411302345	8시간 15분		20141130	약함	0	2	0	1	0	0	0	0	1	1	1	0	0	0	1	1	N	0	0	0	0	0	0	0	0	0	1	0	0	N									0	N	0
503	cmc-0001	M-001	201410061904	201410062348	4시간 44분		20141006	심함	1	5	0	0	0	1	0	0	1	0	0	0	0	1	1	0	Y	1	0	1	0	0	1	0	2	0	1	0	0	Y	1					0	0	1	1	Y	1
944	cmc-0011	M-010	201410271220	201410271922	7시간 2분		20141027			6	0	0	0	0	1	0	1	0	0	1	0	0	1	0	Y	1	1	0	0	1	0	0	1	0	0	1	0	Y			1			0	1	0	1	Y	1
452	cmc-0024	CM-002	201410031713	201410032213	5시간 0분		20141003	약함	0	2	0	0	1	0	0	0	1	0	0	1	0	0	1	0	N	0	0	1	0	0	0	1	2	1	0	1	0	Y				2	일반두통약	0	1	0	1	Y	1
567	cmc-0025	CM-003	201409220600	201409222359	17시간 59분		20140922	중간	1	5	0	0	1	0	0	0	1	0	0	1	1	0	2	1		0	0	0	0	0	1	0	1	0	1	0	0	Y	1					0	1	0	1	Y	1
1043	cmc-0025	CM-003	201410231310	201410232310	10시간 0분		20141023	중간	1	5	0	0	0	1	0	0	1	0	0	1	0	1	2	0	Y	1	0	0	0	0	0	0	0	0	1	0	0	Y	2					0	1	0	1	N	1
1046	cmc-0025	CM-003	201410261410	201410262313	9시간 3분		20141026	중간	1	7	0	0	0	1	0	0	1	0	0	1	1	0	2	1	Y	1	0	0	0	0	1	0	1	0	1	0	0	Y	1					1	0	0	1	Y	1
995	cmc-0029	M-015	201410270000	201410271100	11시간 0분		20141027	약함	0	3	0	0	0	1	0	0	1	0	0	0	1	0	1	1	N	0	0	0	0	0	1	0	1	0	0	0	0	Y				1	처방받은약	0	0	1	1	Y	1
1131	cmc-0029	M-015	201411030000	201411031100	11시간 0분		20141103	중간	1	4	0	0	0	1	0	0	1	0	0	0	0	1	1	0	N	0	0	0	0	0	0	0	0	0	0	0	0	Y				1	처방받은약	0	0	1	1	Y	1
1140	cmc-0046	M-030	201411041102	201411041313	2시간 11분		20141104	약함	0	4	0	0	0	1	0	0	1	0	0	0	1	0	1	1		0	0	0	0	0	0	0	0	0	0	0	0	Y			1			0	0	1	1	N	1
2216	cmc-0046	M-030	201412251400	201412251625	2시간 25분		20141225	약함	0	5	0	0	0	0	0	1	1	0	0	0	0	1	1	0		0	0	0	0	0	0	0	0	0	0	0	0	Y			1			0	0	1	1		1
2493	cmc-0046	M-030	201501051237	201501051855	6시간 18분		20150105	심함	1	9	0	0	0	1	0	0	1	0	0	1	1	0	2	1	Y	1	0	0	0	0	0	0	0	0	1	0	0	Y			2			0	0	1	1	Y	1
2515	cmc-0046	M-030	201501061338	201501061838	5시간 0분		20150106	심함	1	9	0	0	0	1	0	1	2	0	1	0	1	0	2	1	Y	1	0	0	0	0	1	0	1	0	1	0	0	Y			2			0	0	1	1	Y	1
2538	cmc-0046	M-030	201501081313	201501081513	2시간 0분		20150108	약함	0	4	0	0	0	1	0	0	1	0	0	0	1	0	1	1		0	0	0	0	0	1	0	1	0	0	0	0	Y			1			0	0	1	1		1
3696	cmc-0064	M-037	201502191212	201502192137	9시간 25분		20150219	중간	1	5	0	0	1	0	0	0	1	0	1	0	0	0	1	1	N	0	0	0	0	0	0	0	0	0	1	0	0	Y				1		0	0	1	1	Y	1
3132	cmc-0067	M-040	201501301832	201501302220	3시간 48분		20150130	약함	0	3	0	0	0	0	1	1	2	0	0	0	1	0	1	1	N	0	0	0	0	0	0	0	0	0	0	0	0	Y				1	처방약	0	0	1	1	N	1
3303	cmc-0078	M-050	201502040900	201502042359	14시간 59분		20150204	약함	0	3	0	0	0	1	0	1	2	0	0	0	1	1	2	1	N	0	0	1	0	0	1	1	3	1	0	1	0	Y				2		0	1	0	1	Y	1
3566	cmc-0078	M-050	201502141400	201502142205	8시간 5분		20150214			5	0	0	0	1	0	1	2	0	0	0	1	1	2	1	N	0	0	1	0	0	1	1	3	1	0	1	0	Y				2		0	1	0	1	Y	1
4536	cmc-0078	M-050	201503170900	201503172359	14시간 59분		20150317	약함	0	3	0	0	0	1	0	1	2	0	0	0	0	1	1	0	Y	1	0	1	0	0	1	1	3	1	0	1	0	Y				2		0	1	0	1	Y	1
488	dha-0002	em2	201410030800	201410031200	4시간 0분		20141003	약함	0	4	0	0	1	0	1	1	3	0	0	1	0	1	2	0	Y	1	0	1	0	0	0	1	2	1	0	1	0	Y				1	처방약한알(복용후한시간뒤에완화됨)	0	0	1	1	Y	1
231	dha-0004	EM4	201409110630	201409111100	4시간 30분		20140911	중간	1	5	0	0	0	1	0	0	1	0	0	0	1	0	1	1	Y	1	0	0	0	0	0	0	0	0	1	0	0	Y				1	병원처방약(두통)	0	0	1	1	Y	1
226	dha-0010	em10	201409111500		5시간 0분		20140911	약함	0	5	0	0	0	1	0	1	2	0	1	0	0	0	1	1	N	0	0	0	0	0	0	1	1	0	0	0	0	Y	1			1	나라믹	0	1	0	1	Y	1
805	dha-0010	em10	201410231430	201410232359	9시간 29분		20141023	중간	1	7	0	0	1	1	0	0	2	0	1	0	1	1	3	1	N	0	0	0	0	0	0	1	1	0	1	0	0	Y	1					0	1	0	1	N	1
418	dha-0015	em15	201409271000	201409271900	9시간 0분		20140927	심함	1	8	0	0	1	1	0	1	3	0	0	1	0	1	2	0	Y	1	0	1	0	0	0	0	1	0	1	0	0	Y				1		0	0	1	1	Y	1
1964	dha-0033	em33	201412212109	201412212359	2시간 50분		20141221	중간	1	4	0	0	0	0	1	0	1	0	0	1	0	1	2	0		0	0	0	0	0	0	0	0	0	0	0	0	Y	1	1				1	0	0	1	N	1
2750	dha-0041	em41	201501251200	201501251800	6시간 0분		20150125	약함	0	2	0	0	0	1	0	0	1	0	0	0	1	0	1	1	Y	1	0	0	0	0	0	1	1	0	1	0	0	Y				1	나라믹	0	0	1	1	Y	1
1147	dha-0042	em42	201411121130	201411121400	2시간 30분		20141112	중간	1	4	0	0	1	0	0	0	1	0	0	0	1	1	2	1	N	0	0	0	0	0	0	0	0	0	1	0	0	Y	1					0	0	1	1	N	1
2252	dha-0042	em42	201501021130	201501021930	8시간 0분		20150102	중간	1	4	0	0	1	0	0	1	2	0	0	0	1	1	2	1	N	0	0	0	0	0	0	0	0	0	1	0	0	Y	1		1			0	0	1	1	Y	1
2283	dha-0042	em42	201501041100	201501041600	5시간 0분		20150104	약함	0	3	0	0	1	0	0	1	2	0	0	0	1	1	2	1	N	0	0	0	0	0	0	0	0	0	0	0	0	Y			1			0	0	1	1	N	1
1189	dha-0044	em44	201411140900	201411141930	10시간 30분		20141114	중간	1	6	0	0	0	1	0	0	1	0	0	0	1	0	1	1	N	0	0	0	0	0	0	0	0	0	1	0	0	Y				4	에드빌	0	1	0	1	N	1
2641	dha-0044	em44	201501201630	201501202359	7시간 29분		20150120	약함	0	5	0	0	0	1	1	0	2	0	0	1	0	0	1	0	N	0	0	0	0	0	0	0	0	0	0	0	0	Y	2					0	1	0	1	N	1
2593	dha-0049	em49	201501171700	201501172359	6시간 59분		20150117	약함	0	1	0	0	0	1	0	0	1	0	0	0	0	1	1	0	N	0	0	0	0	0	0	0	0	0	0	0	0	Y	1					0	1	0	1	N	1
2853	dha-0049	em49	201502020545	201502020850	3시간 5분		20150202	약함	0	2	0	0	0	1	0	0	1	0	0	0	0	1	1	0	N	0	0	0	0	0	0	0	0	0	0	0	0	Y			1			0	0	1	1	N	1
2227	dha-0055	em55	201501010900	201501011100	2시간 0분		20150101	심함	1	9	0	0	1	0	0	0	1	0	0	1	0	0	1	0		0	1	0	1	1	0	0	2	0	0	1	0	Y		2				0	0	1	1	Y	1
2780	dha-0057	em57	201501270630	201501271200	5시간 30분		20150127	약함	0	6	0	0	0	0	0	1	1	0	0	0	1	0	1	1	N	0	0	1	0	0	1	1	3	1	0	1	0	Y		1	1			0	1	0	1	N	1
3191	dha-0057	em57	201502100900	201502102359	14시간 59분		20150210	약함	0	4	0	0	0	1	0	0	1	0	1	1	0	0	2	1	Y	1	0	0	0	0	0	1	1	0	1	0	0	Y			1			0	1	0	1	N	1
2969	dha-0060	em60	201502070537	201502071630	10시간 53분		20150207	중간	1	5	0	0	0	1	0	0	1	0	0	0	0	1	1	0	N	0	0	0	0	0	0	0	0	0	0	0	0	Y		4		1	이미그란	0	0	1	1	N	1
3593	dha-0061	EM61	201503211049		13시간 10분		20150321	중간	1	4	0	0	1	0	0	0	1	0	1	0	1	0	2	1	Y	1	0	0	0	0	0	1	1	0	1	0	0	Y	2			1	알모그란	1	0	0	1	Y	1
2920	dha-0063	em63	201502042310	201502042359	49분		20150204	약함	0	3	0	0	1	0	0	0	1	0	0	0	1	0	1	1	Y	1	0	0	0	0	0	0	0	0	1	0	0	Y			1			1	0	0	1	Y	1
2992	dha-0063	em63	201502082000	201502082359	3시간 59분		20150208	약함	0	3	0	0	1	0	0	0	1	0	0	0	0	1	1	0	N	0	0	0	0	0	0	0	0	0	0	0	0	Y			1			0	1	0	1	N	1
3262	dha-0063	em63	201502241900	201502242359	4시간 59분		20150224	중간	1	5	0	0	0	1	0	0	1	0	0	0	0	1	1	0	Y	1	0	1	0	0	0	0	1	0	1	0	0	Y			1			0	0	1	1	Y	1
3777	dha-0063	em63	201503310700	201503311200	5시간 0분		20150331	중간	1	5	0	0	0	1	0	0	1	0	0	0	1	1	2	1	Y	1	0	0	0	0	0	0	0	0	1	0	0	Y			1			0	1	0	1	Y	1
782	cmc-0003	M-003	201410192200	201410192359	1시간 59분		20141019	심함	1	7	0	1	0	0	1	0	2	1	1	0	1	0	2	1	Y	1	0	0	0	0	0	1	1	0	1	0	0	Y	1			2	병원처방	1	0	0	1	Y	1
102	cmc-0008	M-007	201409052221		0분		20140905	중간	1	2	1	0	0	0	0	0	1	1	0	0	1	0	1	1	Y	1	0	0	0	0	0	0	0	0	1	0	0	Y			1			0	0	1	1	Y	1
92	cmc-0008	M-007	201409060306	201409062359	20시간 53분		20140906	약함	0	2	1	0	0	0	0	0	1	1	0	0	1	0	1	1		0	0	0	0	0	0	0	0	0	1	0	0	Y			1			0	0	1	1	Y	1
114	cmc-0008	M-007	201409091430	201409091840	4시간 10분		20140909	약함	0	4	0	1	0	0	0	0	1	1	0	0	1	0	1	1	Y	1	0	0	0	0	0	0	0	0	1	0	0	Y			2			0	0	1	1	Y	1
1217	cmc-0022	M-011	201411061100	201411061300	2시간 0분		20141106	중간	1	6	1	0	0	0	0	1	2	1	1	0	0	1	2	1		0	0	0	0	0	0	0	0	0	1	0	0	Y			1			0	1	0	1	Y	1
357	cmc-0024	CM-002	201409261740	201409262200	4시간 20분		20140926	약함	0	7	1	0	0	0	1	0	2	1	0	0	1	0	1	1	Y	1	0	1	0	0	0	0	1	0	1	0	0	Y	1	1	1			0	0	1	1	N	1
990	cmc-0024	CM-002	201410270119	201410271035	9시간 16분		20141027	약함	0	1	0	1	0	0	1	0	2	1	0	0	1	0	1	1	Y	1	0	1	0	0	0	0	1	0	1	0	0	Y	1	1	1			0	0	1	1	Y	1
611	cmc-0025	CM-003	201410100033	201410102359	23시간 26분		20141010	중간	1		0	1	0	0	0	0	1	1	0	1	0	1	2	0	Y	1	0	1	0	0	1	0	2	0	1	0	0	Y	1					1	0	0	1	Y	1
1421	cmc-0025	CM-003	201411111057	201411112257	12시간 0분		20141111	중간	1	6	1	0	0	0	0	0	1	1	0	1	1	0	2	1	Y	1	0	0	0	0	1	0	1	0	1	0	0	Y	2					0	1	0	1	N	1
1760	cmc-0029	M-015	201412040900	201412041100	2시간 0분		20141204	약함	0	3	1	0	0	0	0	0	1	1	1	0	0	0	1	1	Y	1	0	0	0	0	1	0	1	0	1	0	0	Y	2			1	알모그란	0	0	1	1	N	1
1813	cmc-0029	M-015	201412062200	201412062330	1시간 30분		20141206	약함	0	3	1	0	0	0	0	0	1	1	1	0	1	0	2	1	Y	1	0	0	0	0	0	0	0	0	1	0	0	Y	2					0	0	1	1	N	1
1560	cmc-0033	CM-006	201411221545	201411221741	1시간 56분		20141122	약함	0	1	1	0	0	0	0	0	1	1	1	0	0	0	1	1		0	0	0	0	0	0	0	0	0	1	0	0	Y				1	병원약	0	0	1	1		1
1956	cmc-0033	CM-006	201412131837	201412132037	2시간 0분		20141213	약함	0	1	1	0	0	0	0	0	1	1	0	0	0	1	1	0	Y	1	0	0	0	0	0	0	0	0	1	0	0	Y	1					0	1	0	1	N	1
1416	cmc-0042	M-026	201411141447	201411140136	3일10시간 49분		20141114	중간	1	5	0	1	0	0	0	0	1	1	1	0	0	0	1	1	Y	1	0	1	0	0	0	0	1	0	1	0	0	Y				2	인데놀정10mg	0	0	1	1	Y	1
1435	cmc-0042	M-026	201411161933	201411162359	4시간 26분		20141116	약함	0	4	0	1	0	0	0	0	1	1	1	0	0	0	1	1	Y	1	0	1	0	0	0	0	1	0	1	0	0	Y				2	인데놀정10mg	0	1	0	1	Y	1
2292	cmc-0046	M-030	201412291400	201412291540	1시간 40분		20141229	약함	0	4	1	0	0	0	0	0	1	1	0	0	1	0	1	1		0	0	0	0	0	0	0	0	0	1	0	0	Y			1			0	0	1	1		1
2380	cmc-0067	M-040	201501021012	201501021400	3시간 48분		20150102	약함	0	3	1	0	0	0	0	0	1	1	0	0	1	0	1	1	N	0	0	0	0	0	0	0	0	0	1	0	0	Y				1	병원 처방약	0	0	1	1	N	1
3366	cmc-0067	M-040	201502051732	201502052218	4시간 46분		20150205	약함	0	3	0	1	0	0	0	1	2	1	0	0	1	0	1	1	N	0	0	0	0	0	0	0	0	0	1	0	0	Y				1	처방약	0	0	1	1	N	1
2490	cmc-0068	M-041	201501061335	201501061435	1시간 0분		20150106	약함	0	2	1	0	0	0	0	0	1	1	0	0	1	0	1	1	Y	1	0	0	0	0	0	0	0	0	1	0	0	Y				2	병원약	0	1	0	1	N	1
2693	cmc-0068	M-041	201501150933	201501152359	14시간 26분		20150115	약함	0	8	0	1	0	0	0	0	1	1	0	0	0	1	1	0	N	0	0	0	0	0	0	0	0	0	0	0	0	Y				1	병윈약	0	1	0	1	N	1
310	dha-0002	em2	201409180900	201409181200	3시간 0분		20140918	약함	0	3	0	1	0	0	0	0	1	1	0	1	0	0	1	0	Y	1	0	0	0	0	0	0	0	0	1	0	0	Y				1	두통시작2시30분뒤에복용 두통시작후1시간까지 통증2에서 3으로변함 처방약 30분뒤에사라징	0	0	1	1	Y	1
727	dha-0002	em2	201410180800		5시간 0분		20141018	약함	0	3	1	0	1	0	0	1	3	1	0	0	1	1	2	1	Y	1	0	1	0	0	1	0	2	0	1	0	0	Y				1	병원처방약 약복용후1시간후 사라짐	0	0	1	1	Y	1
822	dha-0018	EM18	201410240651	201410241341	6시간 50분		20141024	심함	1	9	1	0	0	0	0	0	1	1	0	1	0	1	2	0	N	0	0	1	0	0	0	0	1	0	1	0	0	Y			1			0	1	0	1	Y	1
772	dha-0022	em22	201410210900	201410212000	11시간 0분		20141021	약함	0	1	1	0	0	0	0	0	1	1	1	0	0	0	1	1		0	0	0	0	0	0	0	0	0	1	0	0	Y			1			0	0	1	1	N	1
984	dha-0022	em22	201411020000	201411021800	18시간 0분		20141102	중간	1	2	1	0	0	0	0	0	1	1	1	0	0	0	1	1		0	0	0	0	0	0	0	0	0	1	0	0	Y	2					0	0	1	1	N	1
962	dha-0027	EM27	201411020735	201411022000	12시간 25분		20141102	중간	1	4	0	1	0	0	0	0	1	1	0	0	1	0	1	1	Y	1	0	0	0	0	0	0	0	0	1	0	0	Y				1		0	0	1	1		1
1785	dha-0033	em33	201412121050	201412121350	3시간 0분		20141212	약함	0	2	1	0	0	0	0	0	1	1	0	0	1	0	1	1	Y	1	0	0	0	0	0	0	0	0	1	0	0	Y	1					0	0	1	1	N	1
1932	dha-0049	em49	201412190000	201412192359	23시간 59분		20141219	약함	0	2	1	0	0	0	0	0	1	1	0	0	0	1	1	0	Y	1	0	0	0	0	0	0	0	0	1	0	0	Y		1				0	1	0	1	N	1
2115	dha-0049	em49	201412272200	201412272359	1시간 59분		20141227	약함	0	2	1	0	0	0	0	0	1	1	0	0	0	1	1	0	N	0	0	0	0	0	0	1	1	0	0	0	0	Y			1			0	0	1	1	N	1
2382	dha-0049	em49	201501081600	201501082359	7시간 59분		20150108	약함	0	1	1	0	0	0	0	0	1	1	0	0	0	1	1	0	N	0	0	0	0	0	0	0	0	0	0	0	0	Y			1			0	0	1	1	N	1
2545	dha-0049	em49	201501152115		2시간 44분		20150115	약함	0	2	1	0	0	0	0	0	1	1	0	0	0	1	1	0	N	0	0	0	0	0	0	0	0	0	0	0	0	Y			1			0	0	1	1	N	1
2727	dha-0049	em49	201501241530	201501242300	7시간 30분		20150124	약함	0	1	1	0	0	0	0	0	1	1	0	0	0	1	1	0	Y	1	0	1	0	0	0	0	1	0	1	0	0	Y			1			0	0	1	1	N	1
2849	dha-0049	em49	201501310500	201501310840	3시간 40분		20150131	약함	0	2	1	0	0	0	0	0	1	1	0	0	0	1	1	0	N	0	0	0	0	0	0	0	0	0	0	0	0	Y			1			0	0	1	1	N	1
2915	dha-0049	em49	201502030630	201502031036	4시간 6분		20150203	약함	0	1	1	0	0	0	0	0	1	1	0	0	0	1	1	0	N	0	0	0	0	0	0	0	0	0	0	0	0	Y			1			0	0	1	1	N	1
2966	dha-0049	em49	201502070330	201502071030	7시간 0분		20150207	중간	1	4	1	0	0	0	0	0	1	1	1	0	0	0	1	1	N	0	0	0	0	0	0	0	0	0	1	0	0	Y			1			0	0	1	1	N	1
3133	dha-0053	em53	201502181735	201502182335	6시간 0분		20150218	약함	0	3	0	1	0	0	0	0	1	1	1	1	0	0	2	1		0	0	0	0	0	0	0	0	0	1	0	0	Y				1	알모그란	0	0	1	1	Y	1
1973	dha-0057	em57	201412211000	201412212300	13시간 0분		20141221	약함	0	7	0	1	0	0	0	0	1	1	0	0	0	1	1	0	N	0	0	0	0	0	0	0	0	0	0	0	0	Y		1	1			0	1	0	1	N	1
2157	dha-0057	em57	201412281500	201412281800	3시간 0분		20141228	약함	0	6	0	1	0	0	0	0	1	1	0	0	1	0	1	1	Y	1	0	1	0	0	1	0	2	0	1	0	0	Y		1	1			0	0	1	1	N	1
2251	dha-0060	em60	201501030234	201501030333	59분		20150103	약함	0	4	1	0	0	1	0	0	2	1	0	0	0	1	1	0	N	0	1	0	0	1	0	0	1	0	0	1	0	Y		2				0	0	1	1	N	1
3172	dha-0060	em60	201502181412	201502182212	8시간 0분		20150218	중간	1	6	0	1	0	0	0	0	1	1	0	0	1	0	1	1	Y	1	0	0	0	0	0	1	1	0	1	0	0	Y		5		1	이미그란	0	1	0	1	Y	1
3168	dha-0060	em60	201502191607	201502192307	7시간 0분		20150219	중간	1	7	0	1	0	0	0	0	1	1	0	1	0	0	1	0	N	0	0	0	0	0	0	1	1	0	1	0	0	Y		5		1	이미그란	0	1	0	1	N	1
2661	dha-0061	EM61	201501220100	201501220300	2시간 0분		20150122				0	1	0	0	0	0	1	1	0	0	1	0	1	1	N	0	0	0	0	0	0	1	1	0	1	0	0	Y				1	알모그란	1	0	0	1	N	1
2701	dha-0061	EM61	201501230800	201501231530	7시간 30분		20150123	약함	0	1	1	0	1	0	0	0	2	1	0	0	1	0	1	1	Y	1	0	0	0	0	0	1	1	0	1	0	0	Y				1	알모그란	0	1	0	1	Y	1
326	cmc-0001	M-001	201409251400	201409252359	9시간 59분		20140925	약함	0	2	0	0	0	1	0	0	1	0	0	0	0	1	1	0	Y	1	0	1	0	0	0	0	1	0	0	0	0	Y		1				0	0	1	1	N	1
378	cmc-0003	M-003	201409292310	201409292355	45분		20140929	약함	0	2	0	0	0	1	0	0	1	0	0	0	1	0	1	1	N	0	0	0	0	0	0	0	0	0	0	0	0	N									0	N	0
832	cmc-0003	M-003	201410131900	201410132330	4시간 30분		20141013	중간	1	5	0	0	0	1	1	0	2	0	0	0	1	1	2	1	Y	1	0	0	0	0	0	0	0	0	1	0	0	N									0	N	0
830	cmc-0003	M-003	201410151800		3시간 0분		20141015	약함	0	3	0	0	0	1	0	0	1	0	0	0	1	0	1	1	Y	1	0	0	0	0	0	0	0	0	1	0	0	N									0	N	0
699	cmc-0009	M-008	201410141146	201410142359	12시간 13분		20141014	중간	1	5	0	0	1	1	0	0	2	0	1	1	0	0	2	1	Y	1	0	1	0	0	0	0	1	0	1	0	0	N									0	Y	0
563	cmc-0025	CM-003	201409181749	201409182359	6시간 10분		20140918	약함	0	5	0	0	1	0	0	0	1	0	1	0	0	0	1	1	Y	1	0	0	0	0	1	0	1	0	1	0	0	N									0	N	0
573	cmc-0025	CM-003	201409280530	201409282359	18시간 29분		20140928	약함	0	5	0	0	1	0	0	0	1	0	1	0	0	0	1	1	N	0	0	1	0	0	0	0	1	0	0	0	0	N									0	N	0
587	cmc-0025	CM-003	201410061322	201410062359	10시간 37분		20141006	약함	0	8	0	0	1	0	0	0	1	0	1	0	0	0	1	1	N	0	0	0	0	0	1	0	1	0	0	0	0	N									0	N	0
220	cmc-0026	M-013	201409190850	201409190930	40분		20140919	약함	0	3	0	0	0	0	0	1	1	0	0	0	1	0	1	1	N	0	0	0	0	0	0	0	0	0	0	0	0	N									0	N	0
426	cmc-0026	M-013	201410020643	201410020838	1시간 55분		20141002	약함	0	4	0	0	0	0	0	1	1	0	0	0	1	0	1	1		0	0	0	0	0	0	0	0	0	0	0	0										0	N	0
428	cmc-0029	M-015	201410021300	201410022359	10시간 59분		20141002	약함	0	1	0	0	0	1	0	0	1	0	0	0	0	1	1	0	N	0	0	0	0	0	0	0	0	0	0	0	0	N									0	N	0
1114	cmc-0032	CM-005	201410312000	201410312300	3시간 0분		20141031	약함	0	2	0	0	0	0	0	1	1	0	1	0	0	0	1	1	N	0	1	0	0	1	0	0	1	0	0	1	0	N									0	N	0
1405	cmc-0032	CM-005	201411091120	201411091500	3시간 40분		20141109	중간	1	7	0	0	0	0	0	1	1	0	0	1	0	0	1	0	N	0	1	1	0	1	0	0	2	0	0	1	0	N									0	Y	0
903	cmc-0042	M-026	201410241942	201410242359	4시간 17분		20141024	약함	0	4	0	0	0	1	0	0	1	0	0	0	1	0	1	1	Y	1	0	1	0	0	0	0	1	0	1	0	0	N									0	Y	0
1279	cmc-0042	M-026	201411092320	201411092359	39분		20141109	중간	1	6	0	0	1	0	0	0	1	0	1	0	0	0	1	1	Y	1	0	1	0	0	0	0	1	0	1	0	0	N									0	Y	0
2972	cmc-0078	M-050	201501261000	201501261700	7시간 0분		20150126	약함	0	3	0	0	0	1	0	0	1	0	0	0	0	1	1	0	N	0	0	1	0	0	0	0	1	0	0	0	0	N									0	N	0
3305	cmc-0078	M-050	201502060830	201502062359	15시간 29분		20150206	약함	0	3	0	0	0	1	0	1	2	0	0	0	1	1	2	1	N	0	0	1	0	0	1	1	3	1	0	1	0	N									0	Y	0
3537	cmc-0078	M-050	201502131600	201502132000	4시간 0분		20150213	약함	0	3	0	0	0	1	0	1	2	0	0	0	0	1	1	0	N	0	0	1	0	0	1	1	3	1	0	1	0	N									0	Y	0
746	dha-0004	EM4	201410180607	201410182359	17시간 52분		20141018	약함	0		0	0	0	1	0	0	1	0	0	0	0	1	1	0	N	0	0	0	0	0	0	0	0	0	0	0	0	N									0	Y	0
1448	dha-0029	EM29	201411271630	201411271810	1시간 40분		20141127	약함	0		0	0	1	0	0	0	1	0	0	0	0	1	1	0	N	0	0	0	0	0	0	0	0	0	0	0	0	N									0	N	0
1180	dha-0041	em41	201411130750	201411131000	2시간 10분		20141113	약함	0	3	0	0	0	1	0	0	1	0	0	0	1	0	1	1	N	0	1	0	0	1	0	0	1	0	0	1	0	N									0	N	0
1445	dha-0041	em41	201411271030	201411271530	5시간 0분		20141127	약함	0	1	0	0	0	1	1	0	2	0	0	0	0	1	1	0	N	0	0	0	0	0	0	1	1	0	0	0	0	N									0	N	0
2850	dha-0049	em49	201502010600	201502012359	17시간 59분		20150201	약함	0	3	0	0	0	1	0	0	1	0	0	0	1	0	1	1	Y	1	0	0	0	0	0	0	0	0	1	0	0	N			1			0	1	0	1	Y	0
2748	dha-0050	EM50	201501251230	201501252359	11시간 29분		20150125	약함	0	1	0	0	0	1	1	0	2	0	0	0	0	1	1	0	N	0	1	0	0	1	0	0	1	0	0	1	0	N									0	N	0
197	cmc-0023	M-012	201409182020	201409182308	2시간 48분		20140918	중간	1	5	1	0	0	0	0	0	1	1	1	0	1	0	2	1		0	0	1	0	0	0	0	1	0	1	0	0										0	Y	0
413	cmc-0023	M-012	201409280900	201409282359	14시간 59분		20140928	중간	1	4	1	0	0	0	0	0	1	1	0	1	1	0	2	1	Y	1	0	1	0	0	0	0	1	0	1	0	0	N									0	Y	0
228	cmc-0027	CM-004	201409201100		12시간 59분		20140920	중간	1	6	1	0	0	0	0	0	1	1	1	0	1	0	2	1		0	0	0	0	0	0	1	1	0	1	0	0	N									0		0
559	cmc-0027	CM-004	201410071600	201410072359	7시간 59분		20141007	약함	0	4	1	0	0	0	0	0	1	1	0	0	0	1	1	0		0	0	0	0	0	0	0	0	0	0	0	0	N									0		0
2042	cmc-0027	cm-004	201412151622	201412152122	5시간 0분		20141215	약함	0	5	1	0	0	0	0	0	1	1	0	0	0	1	1	0		0	0	0	0	0	0	0	0	0	0	0	0	N									0		0
972	cmc-0033	CM-006	201410281103	201410282359	12시간 56분		20141028	약함	0	2	0	1	0	0	0	0	1	1	1	0	1	0	2	1	N	0	0	0	0	0	0	0	0	0	1	0	0	N									0	N	0
3173	cmc-0068	M-041	201502020814	201502022359	15시간 45분		20150202	약함	0	1	0	1	0	0	0	0	1	1	0	0	0	1	1	0	N	0	0	0	0	0	1	0	1	0	0	0	0	N									0	N	0
1361	dha-0029	EM29	201411252111		19분		20141125	약함	0		1	0	0	0	0	0	1	1	0	0	0	1	1	0	Y	1	0	1	0	0	0	0	1	0	1	0	0	N									0	N	0
1430	dha-0032	em32	201411260600	201411262359	17시간 59분		20141126	약함	0	4	1	0	0	0	1	0	2	1	0	1	1	0	2	1	N	0	0	0	0	0	0	0	0	0	1	0	0	N									0	N	0
1047	dha-0039	em39	201411061326	201411062359	10시간 33분		20141106	중간	1	5	0	1	1	0	0	0	2	1	0	0	1	0	1	1	N	0	0	0	0	0	0	0	0	0	1	0	0	N									0	N	0
1529	cmc-0031	M-017	201411201420	201411201714	2시간 54분		20141120	약함	0	3	0	0	0	1	0	0	1	0	0	0	0	1	1	0	Y	1	1	0	0	1	0	0	1	0	0	1	0	Y				1	처방전	0	0	1	1	Y	1
1663	cmc-0042	M-026	201411281644	201411282359	7시간 15분		20141128	중간	1	5	0	0	0	1	0	0	1	0	1	0	0	0	1	1		0	0	0	0	0	0	0	0	0	1	0	0	Y				2	인데놀정10mg	0	1	0	1	Y	1
2525	cmc-0046	M-030	201501071451	201501071651	2시간 0분		20150107	약함	0	5	0	0	0	1	0	0	1	0	0	0	1	0	1	1		0	0	0	0	0	0	0	0	0	0	0	0	Y			1			0	0	1	1		1
2722	cmc-0046	M-030	201501151233	201501151633	4시간 0분		20150115	심함	1	9	0	0	1	1	0	0	2	0	0	1	1	0	2	1	Y	1	0	0	0	0	1	0	1	0	1	0	0	Y			2			0	0	1	1	Y	1
2708	cmc-0063	M-036	201501151530	201501151900	3시간 30분		20150115	약함	0	3	0	0	0	1	0	0	1	0	0	1	0	0	1	0	N	0	0	0	0	0	0	0	0	0	0	0	0	Y			1			0	0	1	1	N	1
3062	cmc-0078	M-050	201501281330	201501281800	4시간 30분		20150128	약함	0	3	0	0	0	1	1	1	3	0	0	0	1	0	1	1	N	0	0	1	0	0	1	0	2	0	0	0	0	Y				2		0	0	1	1	Y	1
3095	cmc-0078	M-050	201501300810	201501301705	8시간 55분		20150130	중간	1	4	0	0	0	1	0	1	2	0	0	0	1	1	2	1	N	0	0	1	0	0	1	0	2	0	1	0	0	Y				2		0	0	1	1	Y	1
5018	cmc-0078	M-050	201504101000	201504102359	13시간 59분		20150410	약함	0	3	0	0	0	1	1	0	2	0	0	0	1	1	2	1	N	0	0	1	0	0	0	1	2	1	0	1	0	Y				2		0	1	0	1	Y	1
103	dha-0010	em10	201408291151	201408292359	12시간 8분		20140829	약함	0		0	0	0	1	0	0	1	0	0	0	0	1	1	0	Y	1	1	0	0	1	0	0	1	0	0	1	0	Y		13				0	0	1	1	Y	1
323	dha-0013	em13	201409171549	201409171849	3시간 0분		20140917	약함	0		0	0	0	0	0	1	1	0	0	0	0	1	1	0		0	0	0	0	0	0	0	0	0	0	0	0	Y	1					0	0	1	1	N	1
1447	dha-0029	EM29	201411261530		3시간 10분		20141126	중간	1		0	0	0	1	0	0	1	0	0	0	1	0	1	1	Y	1	0	0	0	0	0	0	0	0	1	0	0	Y		1				0	0	1	1	N	1
1175	dha-0033	em33	201411132142	201411132359	2시간 17분		20141113	약함	0	3	0	0	1	0	0	0	1	0	0	0	1	0	1	1		0	0	0	0	0	0	0	0	0	0	0	0	Y	3					0	0	1	1	N	1
1212	dha-0033	em33	201411161000	201411162359	13시간 59분		20141116	약함	0	3	0	0	1	0	0	0	1	0	0	0	1	0	1	1		0	0	0	0	0	0	0	0	0	0	0	0	Y	1	2				0	0	1	1	N	1
1961	dha-0044	em44	201412200735	201412202359	16시간 24분		20141220	중간	1	6	0	0	0	1	0	0	1	0	1	0	0	0	1	1	N	0	0	0	0	0	0	0	0	0	1	0	0	Y				4	감기약	0	1	0	1	N	1
1975	dha-0044	em44	201412211930	201412212359	4시간 29분		20141221	중간	1	5	0	0	0	1	0	1	2	0	0	0	1	0	1	1	N	0	0	0	0	0	0	0	0	0	1	0	0	Y				2	감기약	0	1	0	1	N	1
2684	dha-0044	em44	201501211330	201501212359	10시간 29분		20150121	약함	0		0	0	0	1	0	0	1	0	0	0	1	0	1	1	N	0	0	0	0	0	0	0	0	0	0	0	0	Y	2					0	1	0	1	N	1
2685	dha-0044	em44	201501221145	201501222359	12시간 14분		20150122	중간	1	6	0	0	0	1	0	0	1	0	0	0	1	0	1	1	N	0	0	0	0	0	0	0	0	0	1	0	0	Y	4					0	1	0	1	N	1
1218	dha-0050	EM50	201411161700	201411161900	2시간 0분		20141116			2	0	0	0	0	1	0	1	0	0	0	0	1	1	0	N	0	1	1	0	1	0	0	2	0	0	1	0	Y		1				0	0	1	1	Y	1
2783	dha-0050	EM50	201501281500	201501281800	3시간 0분		20150128	약함	0	1	0	0	0	1	0	0	1	0	0	0	0	1	1	0	N	0	1	0	0	1	0	0	1	0	0	1	0	Y		1				0	0	1	1	N	1
3020	dha-0060	em60	201502110617	201502112359	17시간 42분		20150211			8	0	0	0	1	0	0	1	0	0	0	0	1	1	0	Y	1	0	1	0	0	0	1	2	1	0	1	0	Y		6		2	이미그란	0	1	0	1	Y	1
3252	dha-0060	em60	201502251845	201502252359	5시간 14분		20150225	중간	1	6	0	0	0	1	0	0	1	0	0	0	1	0	1	1	Y	1	0	0	0	0	0	1	1	0	1	0	0	Y		10		2	이미그란	0	1	0	1	Y	1
2504	dha-0061	EM61	201501131000	201501131500	5시간 0분		20150113	약함	0	1	0	0	1	0	0	0	1	0	0	0	1	0	1	1	N	0	0	0	0	0	0	0	0	0	0	0	0	Y	1					0	1	0	1	N	1
3155	dha-0061	EM61	201502161012	201502161312	3시간 0분		20150216	약함	0	2	0	0	0	1	0	0	1	0	0	0	0	1	1	0	N	0	0	1	0	0	0	1	2	1	0	1	0	Y	1					0	1	0	1	Y	1
506	cmc-0001	M-001	201409090951	201409091451	5시간 0분		20140909	약함	0	3	0	1	0	0	0	0	1	1	0	0	1	0	1	1	Y	1	0	1	0	0	0	0	1	0	1	0	0	Y		1				0	0	1	1	Y	1
150	cmc-0008	M-007	201409130934	201409131134	2시간 0분		20140913			2	1	0	0	0	0	0	1	1	0	0	1	0	1	1	Y	1	0	0	0	0	0	0	0	0	1	0	0	Y			1			0	0	1	1	Y	1
840	cmc-0008	M-007	201410210242	201410210642	4시간 0분		20141021	약함	0	2	1	0	0	0	0	0	1	1	1	0	0	0	1	1	Y	1	0	0	0	0	0	0	0	0	1	0	0	Y			1			0	0	1	1	Y	1
878	cmc-0008	M-007	201410220230	201410220630	4시간 0분		20141022	약함	0	2	1	0	0	0	0	0	1	1	1	0	0	0	1	1	Y	1	0	0	0	0	0	0	0	0	1	0	0	Y			1			0	0	1	1	Y	1
1245	cmc-0008	M-007	201411061000	201411061200	2시간 0분		20141106	약함	0	2	0	1	0	0	0	0	1	1	0	0	1	0	1	1	Y	1	0	0	0	0	0	0	0	0	1	0	0	Y			1			0	0	1	1	Y	1
1244	cmc-0008	M-007	201411071558	201411071958	4시간 0분		20141107	약함	0	2	1	0	0	0	0	0	1	1	0	0	1	0	1	1	Y	1	0	0	0	0	0	0	0	0	1	0	0	Y			1			0	0	1	1	Y	1
1257	cmc-0008	M-007	201411080905	201411081305	4시간 0분		20141108	약함	0	3	1	0	0	0	0	0	1	1	0	0	1	0	1	1	Y	1	0	0	0	0	0	0	0	0	1	0	0	Y			2			0	0	1	1	Y	1
1358	cmc-0008	M-007	201411111314	201411111614	3시간 0분		20141111	약함	0	2	0	1	0	0	0	0	1	1	1	0	0	0	1	1	Y	1	0	1	0	0	0	0	1	0	1	0	0	Y			1			0	0	1	1	Y	1
1383	cmc-0008	M-007	201411121001	201411121301	3시간 0분		20141112	약함	0		0	1	0	0	0	0	1	1	1	0	0	0	1	1	Y	1	0	0	0	0	0	0	0	0	1	0	0	Y			1			0	0	1	1	Y	1
1448	cmc-0008	M-007	201411161713	201411162013	3시간 0분		20141116	약함	0	2	1	0	0	0	0	0	1	1	1	0	0	0	1	1	Y	1	0	0	0	0	0	0	0	0	1	0	0	Y			1			0	0	1	1	Y	1
1504	cmc-0008	M-007	201411171638	201411172038	4시간 0분		20141117	약함	0	2	1	0	0	0	0	0	1	1	1	0	0	0	1	1	Y	1	0	0	0	0	0	0	0	0	1	0	0	Y			1			0	0	1	1	Y	1
672	cmc-0009	M-008	201410130730	201410132000	12시간 30분		20141013			7	0	1	1	0	0	0	2	1	1	1	0	1	3	1	Y	1	0	0	0	0	0	0	0	0	1	0	0	Y			3			0	0	1	1	Y	1
421	cmc-0029	M-015	201410011000	201410011400	4시간 0분		20141001	약함	0	3	1	0	0	0	0	0	1	1	0	0	1	0	1	1	N	0	0	0	0	0	0	0	0	0	1	0	0	Y	2					0	0	1	1	Y	1
1507	cmc-0029	M-015	201411160600	201411160900	3시간 0분		20141116	중간	1	4	1	0	0	0	0	0	1	1	0	0	1	0	1	1		0	0	0	0	0	0	0	0	0	1	0	0	Y	2					0	0	1	1	Y	1
3365	cmc-0067	M-040	201502080005		3시간 27분		20150208	중간	1	4	1	0	0	0	0	1	2	1	0	0	1	0	1	1	Y	1	0	0	0	0	0	0	0	0	1	0	0	Y				1	알모그란정	0	0	1	1	N	1
2567	cmc-0068	M-041	201501100801	201501102359	15시간 58분		20150110	약함	0	1	1	0	0	0	0	0	1	1	0	0	0	1	1	0	N	0	0	0	0	0	0	0	0	0	0	0	0	Y				2	병원약	0	0	1	1	N	1
3253	cmc-0068	M-041	201502032310	201502032359	49분		20150203	중간	1	3	1	0	0	0	0	0	1	1	1	0	0	0	1	1	Y	1	0	0	0	0	1	0	1	0	1	0	0	Y				1	병원약	0	1	0	1	Y	1
207	dha-0002	em2	201409092130		1시간 18분		20140909	약함	0	3	1	0	0	0	1	1	3	1	0	1	1	0	2	1	Y	1	0	0	0	0	0	0	0	0	1	0	0	Y				1	처방약	0	1	0	1	N	1
307	dha-0004	EM4	201409171400	201409171600	2시간 0분		20140917	약함	0	3	1	0	0	0	0	0	1	1	0	0	1	0	1	1		0	0	0	0	0	0	0	0	0	1	0	0	Y				1	병원처방두통약	0	0	1	1	N	1
1073	dha-0040	EM40	201411071940	201411072359	4시간 19분		20141107			3	0	1	0	0	0	0	1	1	0	1	0	0	1	0	Y	1	0	0	0	0	0	0	0	0	1	0	0	Y	1					0	1	0	1	N	1
1311	dha-0040	EM40	201411210800	201411212359	15시간 59분		20141121	중간	1	3	0	1	0	0	0	0	1	1	1	0	0	0	1	1	N	0	0	1	0	0	0	0	1	0	1	0	0	Y	2					0	1	0	1	N	1
1585	dha-0041	em41	201412041000	201412041410	4시간 10분		20141204	약함	0	3	1	0	0	0	1	0	2	1	1	0	1	0	2	1	Y	1	0	0	0	0	0	1	1	0	1	0	0	Y		1				0	1	0	1	Y	1
2242	dha-0049	em49	201501012200	201501012359	1시간 59분		20150101	약함	0	3	1	0	0	0	0	0	1	1	0	0	0	1	1	0	N	0	0	0	0	0	0	0	0	0	0	0	0	Y			1			0	0	1	1	N	1
2659	dha-0053	em53	201501212129	201501212359	2시간 30분		20150121	약함	0	2	0	1	0	0	0	0	1	1	0	1	0	0	1	0	N	0	0	0	0	0	0	0	0	0	0	0	0	Y				1	알모그란	0	0	1	1	N	1
2976	dha-0053	em53	201502070000	201502072359	23시간 59분		20150207	중간	1	4	1	0	0	0	0	0	1	1	1	0	0	0	1	1	N	0	0	0	0	0	0	0	0	0	1	0	0	Y				1	알모그란	0	1	0	1	Y	1
3183	dha-0053	em53	201502221008	201502221508	5시간 0분		20150222	약함	0	2	1	0	0	0	0	0	1	1	1	0	0	0	1	1	N	0	0	0	0	0	0	0	0	0	1	0	0	Y				1	알모그란	0	0	1	1	N	1
3167	dha-0060	em60	201502170803	201502171303	5시간 0분		20150217	중간	1	6	0	1	0	0	0	0	1	1	0	1	0	0	1	0	Y	1	0	0	0	0	0	1	1	0	1	0	0	Y		5		1	이미그란	0	0	1	1	Y	1
3325	dha-0060	em60	201502260738	201502261838	11시간 0분		20150226	중간	1	5	0	1	0	0	0	0	1	1	0	0	1	0	1	1	Y	1	0	0	0	0	0	1	1	0	1	0	0	Y		5		1	이미그란	0	1	0	1	Y	1
2439	dha-0061	EM61	201501112130	201501112359	2시간 29분		20150111	약함	0	1	1	0	0	0	0	0	1	1	0	0	1	0	1	1	N	0	0	0	0	0	0	0	0	0	1	0	0	Y				1	알모그란	1	0	0	1	N	1
2485	dha-0061	EM61	201501120000	201501121100	11시간 0분		20150112	약함	0	1	1	0	0	0	0	0	1	1	0	0	1	0	1	1	N	0	0	0	0	0	0	0	0	0	1	0	0	Y	1			1	알모그란	0	0	1	1	N	1
290	cmc-0029	M-015	201409211300	201409212200	9시간 0분		20140921	약함	0	2	0	0	1	0	0	0	1	0	0	0	0	1	1	0	N	0	0	0	0	0	0	0	0	0	0	0	0	N									0	N	0
1123	cmc-0029	M-015	201411021800	201411022200	4시간 0분		20141102	약함	0	3	0	0	0	1	0	1	2	0	1	0	1	1	3	1		0	1	0	0	1	0	0	1	0	0	1	0	N									0	Y	0
1838	cmc-0032	CM-005	201411250820	201411251030	2시간 10분		20141125	약함	0	2	0	0	0	0	0	1	1	0	0	1	0	0	1	0	N	0	0	0	0	0	0	0	0	0	0	0	0	N									0	N	0
2951	cmc-0078	M-050	201501250200	201501250800	6시간 0분		20150125	중간	1	4	0	0	0	1	0	1	2	0	0	0	1	0	1	1	N	0	0	0	0	0	0	0	0	0	1	0	0	N									0	Y	0
2988	dha-0060	em60	201502090618	201502091718	11시간 0분		20150209	약함	0	3	0	0	0	0	0	1	1	0	0	0	0	1	1	0	N	0	0	0	0	0	0	0	0	0	0	0	0	N									0	N	0
3176	dha-0060	em60	201502160816	201502161716	9시간 0분		20150216	약함	0	4	0	0	0	1	0	0	1	0	0	0	1	0	1	1	N	0	0	0	0	0	0	0	0	0	0	0	0	N									0	N	0
223	cmc-0026	M-013	201409201313	N	49분		20140920	약함	0	4	1	0	0	0	0	0	1	1	1	0	0	0	1	1	N	0	0	0	0	0	0	0	0	0	1	0	0	N									0	N	0
839	cmc-0027	CM-004	201410210600		17시간 55분		20141021	중간	1	6	1	0	0	0	0	0	1	1	0	0	1	0	1	1		0	0	0	0	0	0	0	0	0	1	0	0	N									0		0
107	dha-0002	em2	201408291630		3시간 30분		20140829	약함	0	3	0	1	0	0	0	0	1	1	0	0	1	0	1	1	Y	1	0	0	0	0	0	0	0	0	1	0	0	N									0	N	0
658	dha-0004	EM4	201410141419	201410142359	9시간 40분		20141014	중간	1	6	1	1	1	0	0	0	3	1	0	0	0	1	1	0	N	0	0	0	0	0	0	0	0	0	1	0	0	N									0	Y	0
1051	cmc-0025	CM-003	201410301028	201410302330	13시간 2분		20141030	중간	1	7	0	0	0	1	0	0	1	0	1	1	1	0	3	1	Y	1	0	1	0	0	1	0	2	0	1	0	0	Y	2					1	0	0	1	N	1
1584	cmc-0029	M-015	201411231600	201411232300	7시간 0분		20141123	중간	1	5	0	0	0	1	0	0	1	0	1	0	1	0	2	1	Y	1	0	0	0	0	0	0	0	0	1	0	0	Y				1	알모그란	1	0	0	1	Y	1
681	dha-0004	EM4	201410150826	201410152359	15시간 33분		20141015	중간	1	7	0	0	1	1	0	0	2	0	0	0	0	1	1	0	N	0	0	0	0	0	0	0	0	0	0	0	0	Y				1	병원처방두통약	1	0	0	1	Y	1
726	dha-0033	em33	201410180906	201410182359	14시간 53분		20141018			5	0	0	1	0	0	0	1	0	0	1	0	0	1	0		0	1	0	0	1	0	1	2	0	0	1	0	Y		2				0	1	0	1	N	1
1277	cmc-0008	M-007	201411091258	201411091458	2시간 0분		20141109	약함	0	2	1	0	0	0	0	0	1	1	0	0	1	0	1	1	Y	1	0	0	0	0	0	0	0	0	1	0	0	Y			1			0	0	1	1	Y	1
1575	cmc-0008	M-007	201411191200	201411191200	0분		20141119	약함	0		0	1	0	0	0	0	1	1	1	0	0	0	1	1	Y	1	0	1	0	0	0	0	1	0	1	0	0	Y			1			0	0	1	1	Y	1
409	cmc-0029	M-015	201409300800	201409301600	8시간 0분		20140930	중간	1	5	0	1	0	0	0	0	1	1	1	0	0	1	2	1	Y	1	0	0	0	0	1	0	1	0	1	0	0	Y	2					0	1	0	1	Y	1
1302	cmc-0029	M-015	201411091600	201411092000	4시간 0분		20141109	중간	1	4	1	0	0	0	0	0	1	1	1	0	0	0	1	1	N	0	0	0	0	0	0	0	0	0	1	0	0	Y	2			1	처방받은약	0	0	1	1	Y	1
2674	cmc-0042	M-026	201501141018	201501141426	4시간 8분		20150114	심함	1	9	0	1	0	0	0	0	1	1	1	0	0	0	1	1	Y	1	0	1	0	0	0	0	1	0	1	0	0	Y				3	처방약	1	0	0	1	Y	1
109	dha-0002	em2	201408300800	201408301400	6시간 0분		20140830	약함	0	3	0	1	0	0	0	1	2	1	0	1	0	1	2	0	Y	1	0	0	0	0	0	1	1	0	1	0	0	Y				1	병원처방약 12시30분경복용	0	0	1	1	Y	1
524	dha-0015	em15	201410040800	201410041700	9시간 0분		20141004	심함	1	8	0	1	1	1	1	0	4	1	0	1	1	1	3	1	Y	1	0	0	0	0	0	0	0	0	1	0	0	Y				1		0	1	0	1	Y	1
811	dha-0039	em39	201410231100	201410231825	7시간 25분		20141023	중간	1	6	0	1	0	0	0	0	1	1	0	0	1	0	1	1	Y	1	0	0	0	0	1	0	1	0	1	0	0	Y				1	처방받은약	1	0	0	1	N	1
2199	dha-0040	EM40	201412300840	201412301000	1시간 20분		20141230	중간	1	4	0	1	0	0	0	0	1	1	0	1	0	0	1	0	Y	1	0	0	0	0	0	1	1	0	1	0	0	Y	1					0	1	0	1	N	1
1892	dha-0057	em57	201412172130	201412172359	2시간 29분		20141217	중간	1	7	0	1	0	0	0	0	1	1	1	0	1	1	3	1	N	0	0	0	0	0	0	1	1	0	1	0	0	Y		1	1			0	1	0	1	N	1
562	cmc-0025	CM-003	201409170530	201409172359	18시간 29분		20140917	중간	1	7	0	0	1	0	0	0	1	0	0	1	0	1	2	0	Y	1	0	1	0	0	1	0	2	0	1	0	0	Y	1					0	1	0	1	Y	1
218	cmc-0025	CM-003	201409191359	201409192359	10시간 0분		20140919	중간	1	7	0	0	0	1	0	0	1	0	1	1	0	1	3	1	Y	1	0	0	0	0	1	0	1	0	1	0	0	N									0	Y	0
1159	cmc-0029	M-015	201411041200	201411042000	8시간 0분		20141104	약함	0	1	0	0	0	1	0	0	1	0	0	0	0	1	1	0	N	0	0	0	0	0	0	0	0	0	0	0	0	N									0	N	0
1024	dha-0040	EM40	201411050100	201411052359	22시간 59분		20141105	약함	0	2	0	0	0	1	0	0	1	0	0	0	0	1	1	0	Y	1	0	1	0	0	0	1	2	1	0	1	0	N									0	N	0
662	cmc-0029	M-015	201410111100	201410111600	5시간 0분		20141011	약함	0	3	1	0	0	0	0	0	1	1	0	0	1	0	1	1	Y	1	0	0	0	0	0	0	0	0	1	0	0	N									0	N	0
1989	cmc-0029	M-015	201412131600	201412131700	1시간 0분		20141213	약함	0	1	1	0	0	0	0	0	1	1	1	0	0	0	1	1	N	0	0	0	0	0	0	0	0	0	1	0	0	N									0	N	0
580	cmc-0025	CM-003	201410050600	201410052359	17시간 59분		20141005	중간	1	8	0	0	0	1	0	0	1	0	0	1	1	0	2	1	Y	1	0	1	0	0	1	0	2	0	1	0	0	Y	1					0	1	0	1	Y	1
4276	cmc-0078	M-050	201503111200	201503112359	11시간 59분		20150311				0	0	0	1	0	1	2	0	0	0	0	1	1	0	N	0	0	1	0	0	1	1	3	1	0	1	0	Y				2		0	1	0	1	Y	1
837	dha-0033	em33	201410251200	201410251700	5시간 0분		20141025	중간	1	4	0	0	1	0	0	0	1	0	0	0	0	1	1	0		0	0	0	0	0	0	1	1	0	0	0	0	Y			1			0	0	1	1	N	1
1156	dha-0033	em33	201411120403	201411121403	10시간 0분		20141112	약함	0	3	0	0	0	0	1	0	1	0	1	0	0	0	1	1		0	0	0	0	0	0	0	0	0	0	0	0	Y	1					0	1	0	1	N	1
685	cmc-0029	M-015	201410121000	201410122000	10시간 0분		20141012	중간	1	4	1	0	0	0	0	0	1	1	1	0	1	0	2	1	Y	1	0	0	0	0	1	0	1	0	1	0	0	Y	4					0	1	0	1	Y	1
1611	dha-0053	em53	201412051437	201412052359	9시간 22분		20141205	중간	1		0	1	0	0	0	0	1	1	1	0	0	0	1	1	N	0	0	0	0	0	1	0	1	0	1	0	0	Y				1	알모그란	0	1	0	1	Y	1
169	cmc-0026	M-013	201409161030		7시간 30분		20140916	중간	1	7	0	0	0	0	0	1	1	0	1	0	0	0	1	1	Y	1	0	0	0	0	0	0	0	0	1	0	0	N									0	Y	0
862	cmc-0042	M-026	201410220820	N	0분		20141022	중간	1	6	0	0	0	1	0	0	1	0	0	0	1	0	1	1	Y	1	0	1	0	0	0	0	1	0	1	0	0	Y				3	처방약	1	0	0	1	Y	1
1070	dha-0041	em41	201411081900	201411082340	4시간 40분		20141108	약함	0	2	0	0	0	1	0	0	1	0	0	0	1	0	1	1	N	0	0	0	0	0	0	1	1	0	0	0	0	N									0	N	0
386	cmc-0032	CM-005	201409291134	201409291934	8시간 0분		20140929	중간	1	5	0	0	0	0	0	1	1	0	0	1	0	0	1	0	Y	1	0	1	0	0	0	1	2	1	1	1	1	N									0	N	0
1842	cmc-0032	CM-005	201411291120	201411291440	3시간 20분		20141129	중간	1	6	0	0	0	0	1	1	2	0	1	0	1	0	2	1	Y	1	0	1	0	0	0	1	2	1	1	1	1	N									0	N	0
2131	cmc-0027	cm-004	201412211018	201412212318	13시간 0분		20141221	심함	1	9	1	0	0	0	0	0	1	1	1	0	1	0	2	1	Y	1	0	1	0	0	0	1	2	1	1	1	1	N									0	Y	0
1424	cmc-0025	CM-003	201411140659	201411142359	17시간 0분		20141114	중간	1	6	0	0	0	1	0	0	1	0	0	0	1	0	1	1	N	0	1	0	0	1	0	0	1	0	1	1	1	N									0	Y	0
1107	cmc-0032	CM-005	201410251824	201410252111	2시간 47분		20141025	중간	1	5	0	0	0	1	1	0	2	0	1	0	1	1	3	1	N	0	1	1	0	1	0	1	3	1	1	1	1	N									0	Y	0
667	cmc-0006	CM-001	201410130001	201410132359	23시간 58분		20141013	심함	1	9	1	0	0	0	0	0	1	1	1	0	0	0	1	1	Y	1	1	0	0	1	0	0	1	0	1	1	1	N						0	1	0	1	Y	0
700	cmc-0011	M-010	201410150340	201410152359	20시간 19분		20141015	중간	1	5	0	1	0	0	0	0	1	1	0	0	0	1	1	0	Y	1	1	0	0	1	0	1	2	0	1	1	1	N									0	Y	0
515	cmc-0027	CM-004	201409271100	201409272359	12시간 59분		20140927	심함	1	7	1	0	0	0	0	0	1	1	1	0	1	1	3	1	Y	1	0	1	0	0	1	1	3	1	1	1	1	N									0	Y	0
901	cmc-0027	CM-004	201410230005	201410232359	23시간 54분		20141023	심함	1	8	1	0	0	0	0	0	1	1	0	0	1	0	1	1	Y	1	1	0	0	1	0	0	1	0	1	1	1	N									0	Y	0
2249	cmc-0064	M-037	201412260022	201412262359	23시간 37분		20141226	약함	0	2	1	0	1	0	0	0	2	1	1	0	0	0	1	1	N	0	1	0	0	1	1	0	2	0	1	1	1	N									0	Y	0
3046	cmc-0077	M-049	201501250800	201501251300	5시간 0분		20150125	약함	0	3	0	1	0	0	1	0	2	1	0	0	1	0	1	1	N	0	1	1	0	1	1	1	4	1	1	1	1	N									0	N	0
1629	dha-0018	EM18	201411241158	201411241758	6시간 0분		20141124	약함	0	1	1	0	0	0	0	0	1	1	0	1	1	0	2	1	N	0	1	0	0	1	0	0	1	0	1	1	1	N									0	N	0
1613	dha-0018	EM18	201412030857	201412031057	2시간 0분		20141203	약함	0	1	1	0	0	0	0	0	1	1	0	1	1	0	2	1	N	0	1	0	0	1	0	0	1	0	1	1	1	N									0	N	0
2775	dha-0057	em57	201501220730	201501221700	9시간 30분		20150122	중간	1		0	1	0	0	0	0	1	1	0	0	1	1	2	1	Y	1	0	1	0	0	0	1	2	1	1	1	1	Y		1	1			0	1	0	1	Y	1
1481	cmc-0006	CM-001	201411130001	201411132306	23시간 5분		20141113	심함	1	9	0	0	1	1	0	0	2	0	1	0	1	0	2	1		0	1	0	0	1	0	0	1	0	1	1	1	Y	1					0	1	0	1	Y	1
889	cmc-0009	M-008	201410231122	201410232350	12시간 28분		20141023	중간	1	7	0	0	1	1	0	0	2	0	1	1	0	0	2	1	Y	1	1	0	0	1	0	0	1	0	1	1	1	Y			3			1	0	0	1	Y	1
890	cmc-0009	M-008	201410240050	201410242350	23시간 0분		20141024			7	0	0	1	1	0	0	2	0	1	1	0	0	2	1	Y	1	1	0	0	1	0	0	1	0	1	1	1	Y			3			0	0	1	1	Y	1
105	cmc-0011	M-010	201409090600	201409091853	12시간 53분		20140909	중간	1	6	0	0	1	0	1	0	2	0	0	0	0	1	1	0	Y	1	1	1	0	1	0	0	2	0	1	1	1	Y			1			1	0	0	1	Y	1
1137	cmc-0011	M-010	201410280300	201410282300	20시간 0분		20141028	심함	1		0	0	0	0	1	0	1	0	0	1	0	0	1	0	Y	1	1	1	0	1	0	1	3	1	1	1	1	Y			1			0	1	0	1	Y	1
1717	cmc-0011	M-010	201411280700	201411281200	5시간 0분		20141128	중간	1	5	0	0	0	0	1	1	2	0	0	1	0	0	1	0	Y	1	1	1	0	1	1	1	4	1	1	1	1	Y			1			0	0	1	1	Y	1
3223	cmc-0031	M-017	201502021259	201502021559	3시간 0분		20150202	약함	0	3	0	0	0	1	0	0	1	0	1	0	0	0	1	1	Y	1	1	0	0	1	1	0	2	0	1	1	1	Y				1	처방전	0	0	1	1	Y	1
1403	cmc-0032	CM-005	201411071000	201411071613	6시간 13분		20141107	심함	1	9	0	0	1	1	1	1	4	0	0	1	1	1	3	1	Y	1	1	1	0	1	1	1	4	1	1	1	1	Y	2					0	0	1	1	Y	1
644	cmc-0033	CM-006	201410190000	201410191200	12시간 0분		20141019	약함	0	3	0	0	0	1	0	1	2	0	1	1	1	0	3	1	Y	1	1	1	0	1	0	0	2	0	1	1	1	Y				1	병원약	1	0	0	1	N	1
2530	cmc-0049	M-033	201501071323	201501072323	10시간 0분		20150107	심함	1	8	0	0	0	1	0	0	1	0	0	0	1	0	1	1	N	0	1	0	0	1	0	0	1	0	1	1	1	Y				2	처방전	0	1	0	1	N	1
192	dha-0015	em15	201409051000	201409051900	9시간 0분		20140905	중간	1	5	0	0	0	1	1	1	3	0	1	0	0	1	2	1	Y	1	1	0	0	1	0	0	1	0	1	1	1	Y				1		0	0	1	1	Y	1
173	dha-0018	EM18	201409060830	201409061225	3시간 55분		20140906	심함	1	7	0	0	0	1	0	1	2	0	1	1	0	0	2	1	Y	1	1	1	0	1	0	0	2	0	1	1	1	Y			1			0	1	0	1	Y	1
501	dha-0023	EM23	201410030800		2시간 0분		20141003	중간	1		0	0	0	0	1	0	1	0	0	0	1	1	2	1		0	1	0	0	1	0	0	1	0	1	1	1	Y				1	처방약	0	0	1	1	Y	1
2979	dha-0041	em41	201502081500	201502081800	3시간 0분		20150208	약함	0	3	0	0	0	1	0	0	1	0	0	0	1	0	1	1	Y	1	1	0	0	1	0	1	2	0	1	1	1	Y				1	나라믹	0	0	1	1	Y	1
1354	dha-0042	em42	201411241530	201411242359	8시간 29분		20141124	중간	1	5	0	0	1	1	0	1	3	0	1	0	1	1	3	1	N	0	1	0	0	1	1	0	2	0	1	1	1	Y	2					0	1	0	1	Y	1
1490	dha-0051	EM51	201411300830	201411301430	6시간 0분		20141130	중간	1	4	0	0	0	0	1	1	2	0	0	1	0	0	1	0	Y	1	1	1	0	1	0	0	2	0	1	1	1	Y				1	알모그란	0	0	1	1	Y	1
81	cmc-0009	M-008	201409041500	201409042359	8시간 59분		20140904	중간	1	5	1	0	0	0	1	0	2	1	1	1	0	0	2	1	Y	1	1	0	0	1	0	0	1	0	1	1	1	Y			3			1	0	0	1	Y	1
323	cmc-0009	M-008	201409241200	201409242300	11시간 0분		20140924	중간	1	8	0	1	1	0	0	0	2	1	0	1	0	1	2	0	Y	1	1	1	0	1	0	0	2	0	1	1	1	Y			3			0	0	1	1	Y	1
1226	cmc-0010	M-009	201411070153	201411071753	16시간 0분		20141107	중간	1	5	1	0	0	0	0	0	1	1	1	0	1	0	2	1	Y	1	1	0	0	1	0	0	1	0	1	1	1	Y				2	처방역	0	0	1	1	Y	1
96	cmc-0011	M-010	201409070000	201409072359	23시간 59분		20140907	중간	1		0	1	0	0	0	0	1	1	0	1	0	0	1	0	Y	1	1	1	1	1	0	0	3	0	1	1	1	Y			1			1	0	0	1	Y	1
558	cmc-0011	M-010	201410030700	201410032000	13시간 0분		20141003	중간	1	5	0	1	0	0	0	0	1	1	0	1	0	0	1	0		0	0	1	0	0	1	1	3	1	1	1	1	Y			1			0	0	1	1	Y	1
373	cmc-0029	M-015	201409270000	201409271200	12시간 0분		20140927	중간	1	4	1	0	0	0	0	0	1	1	1	0	0	0	1	1	N	0	1	0	0	1	0	0	1	0	1	1	1	Y	2					0	0	1	1	N	1
2783	cmc-0031	M-017	201501191300	201501191600	3시간 0분		20150119	약함	0	3	0	1	0	0	0	0	1	1	1	0	0	0	1	1	Y	1	1	0	0	1	0	0	1	0	1	1	1	Y				1	처방전	0	0	1	1	Y	1
2918	cmc-0031	M-017	201501232004	201501232138	1시간 34분		20150123	약함	0	3	0	1	0	0	0	0	1	1	1	0	0	0	1	1	Y	1	1	0	0	1	1	0	2	0	1	1	1	Y				1	처방전	0	0	1	1	Y	1
1589	cmc-0048	M-032	201411242050	201411242340	2시간 50분		20141124			4	1	0	0	0	0	0	1	1	1	0	0	0	1	1	N	0	1	0	0	1	0	0	1	0	1	1	1	Y			1			1	0	0	1	N	1
2322	cmc-0048	M-032	201412290000	201412290800	8시간 0분		20141229	심함	1	8	1	0	0	0	0	0	1	1	1	0	0	0	1	1	N	0	1	0	0	1	0	0	1	0	1	1	1	Y			13			0	0	1	1	Y	1
3136	cmc-0048	M-032	201501311700	201501312359	6시간 59분		20150131	중간	1	6	1	0	0	0	0	0	1	1	0	0	0	1	1	0	Y	1	1	0	0	1	0	0	1	0	1	1	1	Y			1			1	0	0	1	Y	1
2108	cmc-0066	M-039	201412210900	201412211734	8시간 34분		20141221	약함	0		1	0	0	0	0	0	1	1	1	0	0	0	1	1	N	0	1	0	0	1	0	0	1	0	1	1	1	Y				2		0	0	1	1	N	1
2613	cmc-0066	M-039	201501120720	201501121300	5시간 40분		20150112	약함	0		0	1	0	0	0	0	1	1	1	0	0	0	1	1	Y	1	1	0	0	1	0	0	1	0	1	1	1	Y	2					0	0	1	1	N	1
2725	cmc-0066	M-039	201501160700	201501161411	7시간 11분		20150116	중간	1		1	0	0	0	0	0	1	1	0	0	1	0	1	1	N	0	1	0	0	1	0	0	1	0	1	1	1	Y	4					0	0	1	1	Y	1
2813	cmc-0066	M-039	201501170700	201501172200	15시간 0분		20150117	약함	0		1	0	0	0	0	0	1	1	0	0	1	0	1	1	N	0	1	0	0	1	0	0	1	0	1	1	1	Y	4					0	0	1	1	N	1
2955	cmc-0068	M-041	201501251301	201501252359	10시간 58분		20150125	중간	1	4	0	1	0	0	0	0	1	1	1	0	0	0	1	1	N	0	1	0	0	1	0	0	1	0	1	1	1	Y				1	병원	0	0	1	1	N	1
970	dha-0010	em10	201411011343		2시간 0분		20141101	중간	1	4	0	1	0	0	0	0	1	1	1	0	0	0	1	1	Y	1	1	0	0	1	0	0	1	0	1	1	1	Y		1				0	0	1	1	Y	1
423	dha-0015	em15	201409280800	201409281800	10시간 0분		20140928	심함	1	8	0	1	1	0	1	1	4	1	1	0	1	1	3	1	Y	1	1	1	0	1	1	0	3	0	1	1	1	Y				1		0	1	0	1	Y	1
519	dha-0015	em15	201409291000	201409292000	10시간 0분		20140929	심함	1	7	0	1	1	0	1	1	4	1	1	1	1	1	4	1	Y	1	1	1	0	1	1	0	3	0	1	1	1	Y				1		0	1	0	1	Y	1
598	dha-0018	EM18	201410110658	201410111224	5시간 26분		20141011	심함	1	8	1	0	0	0	0	0	1	1	1	0	0	0	1	1	N	0	1	1	0	1	0	0	2	0	1	1	1	Y				1	낙센	0	1	0	1	N	1
2539	dha-0041	em41	201501151100	201501151530	4시간 30분		20150115	약함	0	3	1	0	0	0	0	0	1	1	0	0	1	0	1	1	Y	1	1	0	0	1	0	1	2	0	1	1	1	Y				1	나라믹	0	0	1	1	Y	1
2854	dha-0041	em41	201502011400	201502012300	9시간 0분		20150201	중간	1	4	0	1	0	0	0	0	1	1	1	0	0	0	1	1	Y	1	1	1	0	1	0	1	3	1	1	1	1	Y				1	나라믹	0	0	1	1	Y	1
977	dha-0042	em42	201411031230	201411031606	1일3시간 36분		20141103	약함	0	3	0	1	0	0	0	0	1	1	0	0	1	0	1	1	N	0	1	0	0	1	0	0	1	0	1	1	1	Y	1					0	0	1	1	N	1
1839	dha-0050	EM50	201412141700	201412142200	5시간 0분		20141214	약함	0	2	1	0	0	0	0	0	1	1	0	0	1	0	1	1	N	0	1	0	0	1	0	0	1	0	1	1	1	Y		1				0	1	0	1	N	1
1717	dha-0055	em55	201412091730	201412091900	1시간 30분		20141209	약함	0	1	0	1	0	0	0	0	1	1	0	1	0	0	1	0	Y	1	1	0	0	1	0	0	1	0	1	1	1	Y		2				0	0	1	1	N	1
1909	dha-0055	em55	201412171800	201412171900	1시간 0분		20141217	약함	0	2	1	0	0	0	0	0	1	1	1	0	0	0	1	1	N	0	1	0	0	1	0	0	1	0	1	1	1	Y		1				0	0	1	1	N	1
734	cmc-0032	CM-005	201410081424	201410081724	3시간 0분		20141008	중간	1	6	0	0	0	0	0	1	1	0	0	1	1	0	2	1	Y	1	0	1	0	0	0	1	2	1	1	1	1	N									0	N	0
1844	cmc-0032	CM-005	201412011030	201412011330	3시간 0분		20141201	중간	1	5	0	0	0	0	0	1	1	0	0	1	1	0	2	1	N	0	0	1	0	0	0	1	2	1	1	1	1	N									0	N	0
4486	cmc-0077	M-049	201503040000	201503041700	17시간 0분		20150304	중간	1	5	0	0	1	1	0	0	2	0	0	0	1	0	1	1	N	0	0	1	0	0	0	1	2	1	1	1	1	N									0	Y	0
1581	cmc-0023	M-012	201411230830	201411231720	8시간 50분		20141123	약함	0	3	1	1	0	0	0	0	2	1	0	0	1	0	1	1	N	0	0	1	0	0	0	1	2	1	1	1	1	N									0	Y	0
1256	cmc-0027	CM-004	201411080839	201411082359	15시간 20분		20141108	중간	1	7	1	0	0	0	0	0	1	1	1	0	0	0	1	1	Y	1	0	1	0	0	0	1	2	1	1	1	1	N									0		0
9	cmc-0002	M-002	201408251400	201408251830	4시간 30분		20140825	약함	0	10	0	0	0	1	0	1	2	0	1	1	0	1	3	1	Y	1	0	1	0	0	1	1	3	1	1	1	1	N									0	N	0
630	cmc-0002	M-002	201410112114	201410112359	2시간 45분		20141011	중간	1		0	0	1	1	0	0	2	0	1	0	1	0	2	1	Y	1	1	0	0	1	1	0	2	0	1	1	1	N									0	N	0
247	cmc-0003	M-003	201409210500	201409211000	5시간 0분		20140921	약함	0	3	0	0	0	1	0	0	1	0	0	0	1	1	2	1	Y	1	1	0	0	1	0	0	1	0	1	1	1	N									0	Y	0
343	cmc-0032	CM-005	201409271918	201409272359	4시간 41분		20140927	중간	1	6	0	0	0	0	1	0	1	0	1	0	1	0	2	1	Y	1	1	1	0	1	0	0	2	0	1	1	1	N									0	N	0
550	cmc-0032	CM-005	201410071735	201410072359	6시간 24분		20141007	중간	1	7	0	0	1	0	1	0	2	0	1	0	0	0	1	1	Y	1	1	0	0	1	0	0	1	0	1	1	1	N	1								0		0
3416	cmc-0069	M-042	201502081027	201502082359	13시간 32분		20150208	중간	1	5	0	0	0	1	1	0	2	0	0	0	1	1	2	1	N	0	1	0	0	1	1	0	2	0	1	1	1	N									0	Y	0
865	cmc-0011	M-010	201410230000	201410230831	8시간 31분		20141023	중간	1	4	1	0	0	0	1	0	2	1	1	0	0	0	1	1		0	1	0	0	1	0	1	2	0	1	1	1	N									0	N	0
669	cmc-0023	M-012	201410131016	201410132359	13시간 43분		20141013	중간	1	7	0	1	1	0	1	1	4	1	0	1	1	1	3	1	Y	1	1	1	0	1	1	1	4	1	1	1	1	N									0	Y	0
896	cmc-0023	M-012	201410240830	201410242359	15시간 29분		20141024	심함	1	9	1	1	1	1	1	1	6	1	1	0	0	0	1	1	Y	1	1	1	1	1	1	1	5	1	1	1	1	N									0	Y	0
1733	cmc-0023	M-012	201411301858	201411302358	5시간 0분		20141130	약함	0	3	1	1	1	1	0	0	4	1	0	1	1	0	2	1	Y	1	0	1	0	0	1	1	3	1	1	1	1	N									0	Y	0
2136	cmc-0023	M-012	201412191010	201412192359	13시간 49분		20141219	약함	0	3	1	1	1	1	1	1	6	1	0	1	1	1	3	1	Y	1	1	1	0	1	1	1	4	1	1	1	1	N									0	Y	0
2137	cmc-0023	M-012	201412201020	201412202359	13시간 39분		20141220	약함	0	3	1	1	1	1	1	1	6	1	0	1	1	1	3	1	Y	1	1	1	0	1	1	1	4	1	1	1	1	N									0	Y	0
2157	cmc-0023	M-012	201412230830	201412232359	15시간 29분		20141223	약함	0	4	1	0	1	0	1	1	4	1	0	1	1	1	3	1	Y	1	1	1	0	1	1	1	4	1	1	1	1	N									0	Y	0
1227	cmc-0027	CM-004	201411071230	201411072359	11시간 29분		20141107	심함	1	9	1	0	0	0	0	0	1	1	1	0	1	0	2	1	Y	1	1	0	0	1	0	0	1	0	1	1	1	N									0	Y	0
759	cmc-0033	CM-006	201410172343	201410172359	16분		20141017	심함	1	7	1	0	0	0	0	1	2	1	1	0	1	0	2	1	N	0	1	0	0	1	0	1	2	0	1	1	1	N									0	Y	0
2881	cmc-0077	M-049	201501211100	201501211700	6시간 0분		20150121	약함	0	5	1	1	0	0	0	0	2	1	0	0	1	0	1	1	N	0	1	0	0	1	1	1	3	0	1	1	1	N									0	Y	0
4462	cmc-0077	M-049	201502061400	201502061800	4시간 0분		20150206	중간	1	5	0	1	0	0	0	0	1	1	0	0	1	0	1	1	Y	1	1	0	0	1	1	1	3	0	1	1	1	N									0	Y	0
4611	cmc-0077	M-049	201503220550	201503220750	2시간 0분		20150322	약함	0	2	0	1	0	0	0	0	1	1	0	0	1	0	1	1	N	0	1	0	0	1	0	0	1	0	1	1	1	N									0	N	0
460	dha-0018	EM18	201410020607	201410020814	2시간 7분		20141002	중간	1	4	1	0	0	0	0	0	1	1	0	1	1	0	2	1	Y	1	1	0	0	1	0	0	1	0	1	1	1	N									0	N	0
1072	dha-0018	EM18	201411090838	201411092359	15시간 21분		20141109	중간	1	8	1	0	0	0	0	0	1	1	1	0	0	0	1	1	N	0	1	0	0	1	0	0	1	0	1	1	1	N									0	Y	0
1321	dha-0018	EM18	201411231225	201411232359	11시간 34분		20141123	약함	0	1	1	0	0	0	0	0	1	1	1	0	0	0	1	1	N	0	1	0	0	1	0	0	1	0	1	1	1	N									0	N	0
1607	dha-0018	EM18	201412050556	201412050856	3시간 0분		20141205	약함	0	1	1	0	0	0	0	0	1	1	1	0	1	0	2	1	N	0	1	0	0	1	0	0	1	0	1	1	1	N									0	N	0
3090	dha-0061	EM61	201502151500	201502151939	4시간 39분		20150215	약함	0	2	0	0	1	0	0	0	1	0	1	0	1	0	2	1	Y	1	0	1	0	0	0	1	2	1	1	1	1	Y	1			1	알모그란	0	0	1	1	Y	1
651	cmc-0023	M-012	201410091037	201410092359	13시간 22분		20141009	중간	1	6	1	1	1	1	1	1	6	1	0	0	0	0	0	0	Y	1	0	1	0	0	0	1	2	1	1	1	1	Y				3	나라믹	0	1	0	1	Y	1
652	cmc-0023	M-012	201410101238	201410102359	11시간 21분		20141010	중간	1	6	1	1	1	1	1	1	6	1	0	1	1	0	2	1	Y	1	0	1	0	0	0	1	2	1	1	1	1	Y				3	나라믹	0	1	0	1	Y	1
593	cmc-0024	CM-002	201410081812	201410082312	5시간 0분		20141008	약함	0	1	1	0	0	0	1	0	2	1	0	1	1	0	2	1	Y	1	0	1	0	0	0	1	2	1	1	1	1	Y	1	1	1			0	0	1	1	Y	1
1972	dha-0057	em57	201412201000	201412202000	10시간 0분		20141220	약함	0	6	0	1	0	0	0	0	1	1	1	0	0	1	2	1	N	0	0	1	0	0	0	1	2	1	1	1	1	Y		1	1			0	1	0	1	N	1
918	cmc-0002	M-002	201410251840	201410252230	3시간 50분		20141025	심함	1		0	0	1	1	1	1	4	0	1	1	1	1	4	1	Y	1	1	1	0	1	1	0	3	0	1	1	1	Y			1			0	1	0	1	Y	1
998	cmc-0002	M-002	201410281250	201410282000	7시간 10분		20141028	심함	1		0	0	1	1	1	0	3	0	1	1	0	0	2	1	Y	1	1	1	0	1	1	0	3	0	1	1	1	Y			1			0	1	0	1	Y	1
845	cmc-0009	M-008	201410211400	201410212359	9시간 59분		20141021	중간	1	7	0	0	1	1	0	0	2	0	1	1	0	0	2	1	Y	1	1	0	0	1	0	0	1	0	1	1	1	Y			3			0	0	1	1	Y	1
1138	cmc-0011	M-010	201410290300	201410292300	20시간 0분		20141029	심함	1		0	0	0	1	0	0	1	0	0	1	0	0	1	0	Y	1	1	1	0	1	0	1	3	1	1	1	1	Y			2			0	0	1	1	Y	1
1139	cmc-0011	M-010	201410300302	201410302350	20시간 48분		20141030	심함	1		0	0	0	1	0	0	1	0	0	1	0	0	1	0	Y	1	1	1	0	1	0	0	2	0	1	1	1	Y			2			0	1	0	1	Y	1
1747	cmc-0011	M-010	201412040400	201412041000	6시간 0분		20141204	중간	1	5	0	0	0	1	0	0	1	0	0	0	0	1	1	0	Y	1	1	1	0	1	1	0	3	0	1	1	1	Y			1			0	0	1	1	N	1
445	cmc-0032	CM-005	201410022023	201410022359	3시간 36분		20141002	심함	1	9	0	0	0	1	0	1	2	0	1	1	1	0	3	1	Y	1	0	1	0	0	1	1	3	1	1	1	1	Y	1					0	0	1	1	Y	1
446	cmc-0032	CM-005	201410030000	201410030800	8시간 0분		20141003	심함	1	8	0	0	0	1	0	1	2	0	1	1	1	0	3	1	Y	1	0	1	0	0	1	1	3	1	1	1	1	Y	1					0	0	1	1	Y	1
1104	cmc-0032	CM-005	201410221309	201410221909	6시간 0분		20141022	심함	1	8	0	0	0	0	0	1	1	0	0	1	1	1	3	1	Y	1	0	1	0	0	1	1	3	1	1	1	1	Y	1					0	0	1	1	Y	1
1745	cmc-0042	M-026	201412021428	201412022200	7시간 32분		20141202	중간	1	6	0	0	0	1	0	1	2	0	1	0	0	1	2	1	Y	1	1	0	0	1	0	0	1	0	1	1	1	Y				2	인데놀정	1	0	0	1	Y	1
1786	cmc-0042	M-026	201412071518	201412072359	8시간 41분		20141207	약함	0	4	0	0	0	1	0	0	1	0	1	0	0	0	1	1	Y	1	1	0	0	1	0	0	1	0	1	1	1	Y				2	인데놀정	1	0	0	1	Y	1
2163	cmc-0063	M-036	201412231700	201412232100	4시간 0분		20141223	심함	1	7	0	0	0	1	0	0	1	0	0	1	0	0	1	0	Y	1	1	0	0	1	0	0	1	0	1	1	1	Y			1			0	1	0	1	Y	1
3415	cmc-0069	M-042	201502090750		1시간 57분		20150209	중간	1	5	0	0	0	0	1	0	1	0	0	1	1	0	2	1	N	0	1	0	0	1	0	0	1	0	1	1	1	Y				2		0	0	1	1	Y	1
3206	cmc-0078	M-050	201502030830	201502032359	15시간 29분		20150203	중간	1	4	0	0	0	1	0	1	2	0	0	0	1	1	2	1	N	0	0	1	0	0	1	1	3	1	1	1	1	Y				2		0	1	0	1	Y	1
182	dha-0010	em10	201409061059	201409061932	8시간 33분		20140906	중간	1		0	0	0	1	0	0	1	0	1	0	0	0	1	1	Y	1	1	0	0	1	0	0	1	0	1	1	1	Y		1				0	1	0	1	Y	1
2450	dha-0039	em39	201501031000	201501031400	4시간 0분		20150103	중간	1	4	0	0	0	1	0	0	1	0	0	0	1	0	1	1	Y	1	1	0	0	1	0	0	1	0	1	1	1	Y				1	알모그란	0	1	0	1	Y	1
2359	dha-0057	em57	201501051300	201501052359	10시간 59분		20150105	심함	1	8	0	0	0	0	0	0	0	0	1	0	1	1	3	1	Y	1	1	1	1	1	0	1	4	1	1	1	1	Y		1	1			0	1	0	1	Y	1
2653	dha-0063	em63	201501211200		5시간 0분		20150121	중간	1	5	0	0	1	1	0	0	2	0	0	0	1	1	2	1	Y	1	1	0	0	1	0	0	1	0	1	1	1	Y			1	1	조제약	0	0	1	1	Y	1
392	cmc-0002	M-002	201409300630	201409301340	7시간 10분		20140930	심함	1		0	1	1	1	1	1	5	1	1	1	1	1	4	1	Y	1	0	1	1	1	1	0	3	0	1	1	1	Y			1			0	0	1	1	Y	1
766	cmc-0010	M-009	201410180528	201410181228	7시간 0분		20141018	중간	1	5	1	0	0	0	0	0	1	1	1	1	0	0	2	1	Y	1	1	1	0	1	0	0	2	0	1	1	1	Y				1	병원처방약	0	0	1	1	Y	1
1265	cmc-0010	M-009	201411090500	201411092142	16시간 42분		20141109	심함	1	8	1	0	0	0	0	0	1	1	1	1	1	0	3	1	Y	1	1	1	1	1	1	0	4	0	1	1	1	Y				2	첨방약	0	0	1	1	Y	1
89	cmc-0011	M-010	201409060640	201409062359	17시간 19분		20140906	심함	1	9	0	1	0	0	0	1	2	1	0	1	0	0	1	0	Y	1	1	1	1	1	0	0	3	0	1	1	1	Y			2			1	0	0	1	Y	1
510	cmc-0023	M-012	201410060830	201410062359	15시간 29분		20141006			5	1	1	1	1	1	1	6	1	0	1	1	1	3	1	Y	1	0	1	0	0	1	1	3	1	1	1	1	Y				3	알모그란+처방약	0	1	0	1	Y	1
650	cmc-0023	M-012	201410111135	201410112359	12시간 24분		20141011	중간	1	8	1	1	1	1	1	1	6	1	0	1	1	1	3	1	Y	1	1	1	0	1	1	1	4	1	1	1	1	Y				3	나라믹	0	1	0	1	Y	1
773	cmc-0023	M-012	201410190920	201410192359	14시간 39분		20141019	심함	1	8	1	0	0	0	0	1	2	1	0	1	1	1	3	1	Y	1	1	1	0	1	1	0	3	0	1	1	1	Y				1	알모그란	0	1	0	1	Y	1
897	cmc-0023	M-012	201410250745	201410252359	16시간 14분		20141025	심함	1	10	1	1	1	1	1	1	6	1	1	0	0	0	1	1	Y	1	1	1	1	1	1	1	5	1	1	1	1	Y				1	알모그람	1	0	0	1	Y	1
1020	cmc-0023	M-012	201410260832	201410262359	15시간 27분		20141026	심함	1	10	1	1	1	1	1	1	6	1	1	0	0	0	1	1	Y	1	1	1	0	1	1	1	4	1	1	1	1	Y				2	알모그람	0	1	0	1	Y	1
2135	cmc-0023	M-012	201412211330	201412212359	10시간 29분		20141221	중간	1	7	1	1	1	1	1	1	6	1	0	0	1	1	2	1	Y	1	1	1	0	1	0	1	3	1	1	1	1	Y				1	나라믹	0	1	0	1	Y	1
2156	cmc-0023	M-012	201412220836	201412222359	15시간 23분		20141222	중간	1	7	1	1	1	1	1	1	6	1	0	1	1	1	3	1	Y	1	1	1	0	1	1	1	4	1	1	1	1	Y				1	나라믹	0	1	0	1	Y	1
1182	cmc-0025	CM-003	201411061420	201411062359	9시간 39분		20141106	중간	1	6	1	0	0	0	0	0	1	1	0	1	1	0	2	1	N	0	1	0	0	1	0	0	1	0	1	1	1	Y	1					1	0	0	1	N	1
1180	cmc-0027	cm-004	201411061136	201411062359	12시간 23분		20141106	심함	1	9	1	1	1	1	0	0	4	1	1	1	1	0	3	1	Y	1	1	1	0	1	0	1	3	1	1	1	1	Y		3				0	1	0	1	Y	1
1881	cmc-0028	M-014	201411240910	201411241410	5시간 0분		20141124	중간	1	4	1	0	0	0	0	1	2	1	0	0	1	0	1	1	Y	1	0	0	1	1	0	0	1	0	1	1	1	Y				1	알모그란	0	1	0	1	N	1
1890	cmc-0028	M-014	201412030912	201412031312	4시간 0분		20141203	중간	1	4	1	0	1	0	0	1	3	1	0	0	1	0	1	1	Y	1	0	0	1	1	0	0	1	0	1	1	1	Y				1	알모그란	0	1	0	1	N	1
2366	cmc-0048	M-032	201501010130	201501011110	9시간 40분		20150101	약함	0	3	1	0	0	0	0	0	1	1	1	0	0	0	1	1	N	0	1	0	0	1	0	0	1	0	1	1	1	Y			1			0	1	0	1	N	1
2605	cmc-0048	M-032	201501111900	201501112359	4시간 59분		20150111	심함	1	8	1	0	0	0	0	0	1	1	1	0	0	0	1	1	N	0	1	0	0	1	0	1	2	0	1	1	1	Y			1			0	0	1	1	Y	1
2211	cmc-0063	M-036	201412250000	201412250300	3시간 0분		20141225	중간	1	5	1	0	0	0	0	0	1	1	1	0	0	0	1	1	Y	1	1	0	0	1	0	0	1	0	1	1	1	Y			1			0	0	1	1	Y	1
278	dha-0002	em2	201409150000	201409150930	9시간 30분		20140915	약함	0	3	1	1	1	0	0	1	4	1	1	1	1	1	4	1	Y	1	0	1	0	0	1	1	3	1	1	1	1	Y				1	처방약	0	0	1	1	Y	1
164	dha-0010	em10	201409051733	201409051933	2시간 0분		20140905	중간	1		1	0	0	0	0	0	1	1	1	0	0	0	1	1	Y	1	1	0	0	1	0	0	1	0	1	1	1	Y		1				0	0	1	1	Y	1
537	dha-0010	em10	201409071537	201409071837	3시간 0분		20140907	중간	1		0	1	0	0	0	0	1	1	0	1	0	0	1	0	Y	1	1	0	0	1	0	0	1	0	1	1	1	Y		1				0	1	0	1		1
691	dha-0018	EM18	201410151630	201410151730	1시간 0분		20141015	심함	1	8	0	1	0	0	0	0	1	1	1	0	1	0	2	1	Y	1	1	1	0	1	0	0	2	0	1	1	1	Y				1	낙센	0	1	0	1	Y	1
835	dha-0018	EM18	201410250726	201410252359	16시간 33분		20141025	심함	1	9	1	0	0	0	0	0	1	1	1	1	1	0	3	1	N	0	1	1	0	1	0	0	2	0	1	1	1	Y			1			0	1	0	1	Y	1
551	dha-0027	EM27	201410060600	201410062359	17시간 59분		20141006	중간	1	5	0	1	0	0	0	0	1	1	0	1	0	0	1	0	Y	1	1	0	0	1	0	0	1	0	1	1	1	Y				1		0	0	1	1	Y	1
2611	dha-0050	EM50	201501181914	201501182214	3시간 0분		20150118	약함	0	2	1	0	0	0	1	0	2	1	1	0	0	0	1	1	Y	1	1	0	0	1	0	0	1	0	1	1	1	Y		1				0	1	0	1	N	1
2715	dha-0053	em53	201501240052	201501242359	23시간 7분		20150124	심함	1	5	1	0	0	0	0	0	1	1	1	0	1	0	2	1	Y	1	1	0	0	1	0	0	1	0	1	1	1	Y				2	알모그란	0	0	1	1	Y	1
1748	dha-0057	em57	201412090700	201412092359	16시간 59분		20141209	심함	1	9	1	0	0	0	0	0	1	1	1	0	0	0	1	1	Y	1	1	1	1	1	1	1	5	1	1	1	1	Y			1			0	1	0	1	Y	1
2275	dha-0057	em57	201501021500	201501022359	8시간 59분		20150102	중간	1	8	0	1	0	0	0	0	1	1	0	0	1	1	2	1	Y	1	1	0	0	1	0	1	2	0	1	1	1	Y		1	1			0	1	0	1	Y	1
2273	dha-0057	em57	201501041000	201501042359	13시간 59분		20150104	중간	1	7	1	0	0	0	0	0	1	1	1	0	0	1	2	1	N	0	1	1	0	1	1	1	4	1	1	1	1	Y		1	1			0	1	0	1	N	1
2360	dha-0057	em57	201501060730	201501062200	14시간 30분		20150106	심함	1	8	0	1	0	0	0	0	1	1	1	1	1	0	3	1	Y	1	1	1	1	1	0	1	4	1	1	1	1	Y		1	1			0	1	0	1	Y	1
2362	dha-0057	em57	201501070630	201501072300	16시간 30분		20150107	심함	1	9	0	1	0	0	0	0	1	1	1	1	1	1	4	1	Y	1	1	1	1	1	0	1	4	1	1	1	1	Y		1	1			0	1	0	1	Y	1
2361	dha-0057	em57	201501080630	201501082300	16시간 30분		20150108	심함	1	9	0	1	0	0	0	0	1	1	1	1	1	1	4	1	Y	1	1	1	1	1	0	1	4	1	1	1	1	Y		1	1			0	1	0	1	Y	1
2779	dha-0057	em57	201501261030	201501262359	13시간 29분		20150126	중간	1	8	0	1	0	0	0	1	2	1	1	0	0	1	2	1	Y	1	1	1	0	1	0	1	3	1	1	1	1	Y		1				0	1	0	1	Y	1
3185	dha-0057	em57	201502041000	201502042359	13시간 59분		20150204	중간	1	7	0	1	0	0	0	0	1	1	0	1	1	0	2	1	Y	1	1	1	0	1	1	1	4	1	1	1	1	Y		1	1			0	1	0	1	Y	1
3186	dha-0057	em57	201502050800	201502052359	15시간 59분		20150205	심함	1	5	0	1	0	0	0	0	1	1	1	1	1	0	3	1	Y	1	1	1	1	1	1	1	5	1	1	1	1	Y		1	1			0	1	0	1	Y	1
753	cmc-0032	CM-005	201410131252	201410131742	4시간 50분		20141013	중간	1	6	0	0	0	0	0	1	1	0	0	1	1	0	2	1	Y	1	0	1	0	0	0	1	2	1	1	1	1	N									0	N	0
1532	cmc-0023	M-012	201411201157	201411201457	3시간 0분		20141120	약함	0	3	1	0	0	0	0	0	1	1	0	0	1	0	1	1	N	0	0	1	0	0	0	1	2	1	1	1	1	N									0	N	0
268	dha-0002	em2	201409141900	201409142359	4시간 59분		20140914	약함	0	2	1	0	1	0	0	0	2	1	1	1	0	0	2	1	Y	1	0	1	0	0	0	1	2	1	1	1	1	N									0	Y	0
377	cmc-0002	M-002	201409291704	201409292359	6시간 55분		20140929	중간	1		0	0	1	1	1	1	4	0	1	1	1	0	3	1	Y	1	0	0	1	1	0	0	1	0	1	1	1	N									0	Y	0
161	cmc-0006	CM-001	201409150008	201409152359	23시간 51분		20140915	중간	1	5	0	0	0	1	1	1	3	0	1	0	1	0	2	1	N	0	1	0	0	1	1	0	2	0	1	1	1	N									0	Y	0
666	cmc-0006	CM-001	201410120001	201410122359	23시간 58분		20141012	심함	1	10	0	0	1	1	1	1	4	0	0	0	1	0	1	1	Y	1	0	0	1	1	0	0	1	0	1	1	1	N						0	1	0	1	Y	0
1290	cmc-0025	CM-003	201411090639	201411092039	14시간 0분		20141109	중간	1	6	0	0	0	1	0	0	1	0	0	1	1	0	2	1	N	0	1	0	0	1	0	0	1	0	1	1	1	N									0	N	0
256	cmc-0032	CM-005	201409220918	201409221218	3시간 0분		20140922	중간	1	5	0	0	0	0	0	1	1	0	0	1	1	0	2	1	Y	1	0	1	0	0	1	1	3	1	1	1	1	N									0	N	0
808	cmc-0032	CM-005	201410200936	201410201436	5시간 0분		20141020	중간	1	6	0	0	0	0	0	1	1	0	0	1	1	0	2	1	N	0	0	1	0	0	1	1	3	1	1	1	1	N									0	N	0
331	cmc-0033	CM-006	201409251610	201409251710	1시간 0분		20140925	약함	0	1	0	0	0	0	0	1	1	0	1	0	0	0	1	1	Y	1	1	0	0	1	0	0	1	0	1	1	1	N									0	N	0
1980	cmc-0042	M-026	201412131205	201412132359	11시간 54분		20141213	중간	1	6	0	0	0	1	0	0	1	0	1	0	0	0	1	1	Y	1	1	1	0	1	0	0	2	0	1	1	1	N									0	Y	0
3822	cmc-0077	M-049	201502090000	201502092359	23시간 59분		20150209	심함	1	10	0	0	1	1	0	0	2	0	0	1	0	0	1	0	Y	1	0	1	0	0	1	1	3	1	1	1	1	N									0	Y	0
4468	cmc-0077	M-049	201502181600	201502181900	3시간 0분		20150218	중간	1	4	0	0	1	0	0	0	1	0	0	0	1	0	1	1	Y	1	1	0	0	1	0	0	1	0	1	1	1	N									0	Y	0
1881	dha-0032	em32	201412160606	201412162036	14시간 30분		20141216	중간	1		0	0	0	1	0	0	1	0	1	0	1	0	2	1	N	0	1	0	0	1	0	0	1	0	1	1	1	N									0	Y	0
1136	dha-0039	em39	201411111130	201411112359	12시간 29분		20141111	중간	1	5	0	0	0	1	0	0	1	0	0	0	1	0	1	1	N	0	1	0	0	1	1	0	2	0	1	1	1	N									0	N	0
1335	dha-0039	em39	201411212100	201411212330	2시간 30분		20141121	중간	1	5	0	0	0	1	0	0	1	0	0	0	1	0	1	1	Y	1	1	0	0	1	1	0	2	0	1	1	1	N									0	N	0
665	cmc-0006	CM-001	201410112257	201410112359	1시간 2분		20141011	심함	1	9	0	1	0	0	1	0	2	1	1	0	0	1	2	1	Y	1	1	0	0	1	0	0	1	0	1	1	1	N						0	1	0	1	Y	0
868	cmc-0027	CM-004	201410220150	201410222103	6일19시간 13분		20141022	중간	1	6	1	0	0	0	0	0	1	1	1	0	1	0	2	1	Y	1	1	1	0	1	1	1	4	1	1	1	1	N									0	Y	0
4461	cmc-0077	M-049	201502071100	201502071400	3시간 0분		20150207	중간	1	5	0	1	0	0	0	0	1	1	0	0	1	0	1	1	Y	1	1	0	0	1	0	1	2	0	1	1	1	N									0	Y	0
3816	cmc-0077	M-049	201502231300	201502232359	10시간 59분		20150223	약함	0	3	1	0	0	0	0	0	1	1	0	0	1	0	1	1	Y	1	1	0	0	1	0	1	2	0	1	1	1	N									0	N	0
5103	cmc-0077	M-049	201504050900	201504051300	4시간 0분		20150405	중간	1	5	0	1	0	0	0	0	1	1	0	0	1	0	1	1	N	0	1	0	0	1	0	1	2	0	1	1	1	N									0	N	0
187	dha-0004	EM4	201409070830	201409072359	15시간 29분		20140907	중간	1	5	1	0	0	0	1	0	2	1	0	0	0	1	1	0	Y	1	1	0	0	1	0	0	1	0	1	1	1	N									0	Y	0
1027	dha-0018	EM18	201411060726	201411060929	2시간 3분		20141106	중간	1	6	1	0	0	0	0	0	1	1	1	0	0	0	1	1	N	0	1	1	0	1	1	0	3	0	1	1	1	N									0	Y	0
1161	dha-0031	em31	201411122240	201411122307	27분		20141112	약함	0	1	1	0	0	0	0	0	1	1	0	0	1	0	1	1	N	0	1	0	0	1	0	0	1	0	1	1	1	N									0	N	0
1573	dha-0031	em31	201412021233		27분		20141202	약함	0	1	1	0	0	0	0	0	1	1	1	0	0	0	1	1	N	0	1	0	0	1	0	0	1	0	1	1	1	N									0	N	0
610	dha-0010	em10	201410121200	201410121800	6시간 0분		20141012	중간	1	6	0	0	0	1	1	1	3	0	1	0	1	0	2	1		0	0	1	0	0	0	1	2	1	1	1	1	Y				1	나라믹	0	0	1	1	N	1
557	cmc-0023	M-012	201410070830	201410072359	15시간 29분		20141007	중간	1	5	1	1	1	1	1	1	6	1	0	1	1	0	2	1	Y	1	0	1	0	0	0	1	2	1	1	1	1	Y				3	알모그란+처방약	0	1	0	1	Y	1
295	dha-0002	em2	201409161500		4시간 0분		20140916	약함	0	3	0	1	1	0	0	0	2	1	0	0	1	0	1	1	Y	1	0	1	0	0	0	1	2	1	1	1	1	Y				1	처방약 (두통시작2시간후쯤 복용 )	0	0	1	1	Y	1
838	dha-0002	em2	201410260700		2시간 0분		20141026	중간	1	5	1	0	1	0	0	0	2	1	0	1	1	0	2	1	Y	1	0	1	0	0	0	1	2	1	1	1	1	Y				1	병원처방약(두통시작후 한시간후 복용)	0	1	0	1	Y	1
245	dha-0010	em10	201409121030	201409120704	1일20시간 34분		20140912	심함	1	8	0	1	0	0	1	1	3	1	1	1	1	1	4	1	N	0	0	1	0	0	0	1	2	1	1	1	1	Y				1	나라믹	0	0	1	1	Y	1
2073	dha-0057	em57	201412260900	201412262335	14시간 35분		20141226	중간	1	7	1	0	0	0	0	0	1	1	1	0	0	0	1	1	Y	1	0	1	0	0	0	1	2	1	1	1	1	Y		1	1			0	1	0	1	N	1
2276	dha-0057	em57	201501031300	201501032200	9시간 0분		20150103	중간	1	7	1	0	0	0	0	0	1	1	1	0	1	0	2	1	Y	1	0	1	0	0	0	1	2	1	1	1	1	Y		1	28			0	1	0	1	Y	1
3192	dha-0057	em57	201502110700	201502112359	16시간 59분		20150211	약함	0	5	0	1	0	0	0	0	1	1	1	0	1	0	2	1		0	0	1	0	0	0	1	2	1	1	1	1	Y		1	1			0	1	0	1	Y	1
159	cmc-0022	M-011	201409150800	201409152111	13시간 11분		20140915	심함	1	8	0	0	0	0	0	0	0	0	1	0	0	0	1	1	Y	1	1	0	0	1	0	0	1	0	1	1	1	Y			1	2	폰탈정 뉴론틴	0	1	0	1	Y	1
1463	cmc-0025	CM-003	201411160505	201411162305	18시간 0분		20141116	심함	1	8	0	0	0	1	0	0	1	0	0	1	1	0	2	1	Y	1	1	0	1	1	1	0	3	0	1	1	1	Y	2					1	0	0	1	Y	1
1125	cmc-0031	M-017	201411031230	201411032359	11시간 29분		20141103	약함	0	8	0	0	0	0	1	0	1	0	0	0	1	0	1	1	Y	1	1	0	0	1	0	0	1	0	1	1	1	Y				1	처방전약	0	0	1	1	Y	1
1665	cmc-0031	M-017	201411282232	201411282359	1시간 27분		20141128	중간	1		0	0	0	1	0	0	1	0	1	0	0	0	1	1	Y	1	1	0	0	1	0	0	1	0	1	1	1	Y				2	처방전	0	0	1	1	Y	1
1787	cmc-0031	M-017	201412070333		2시간 36분		20141207	중간	1	5	0	0	0	1	0	0	1	0	1	0	0	0	1	1	Y	1	1	0	0	1	0	0	1	0	1	1	1	Y				1	처방전	0	0	1	1	Y	1
1943	cmc-0031	M-017	201412121230	201412121530	3시간 0분		20141212	중간	1	5	0	0	0	1	0	0	1	0	1	0	0	0	1	1	Y	1	1	1	0	1	0	0	2	0	1	1	1	Y				1	처방전	0	0	1	1	Y	1
2356	cmc-0031	M-017	201412311251	201412311454	2시간 3분		20141231	약함	0	2	0	0	0	1	0	0	1	0	0	0	1	0	1	1	Y	1	1	0	0	1	0	0	1	0	1	1	1	Y				1	처방전	0	0	1	1	Y	1
2694	cmc-0031	M-017	201501151604	201501152104	5시간 0분		20150115	약함	0	4	0	0	0	1	0	0	1	0	1	0	0	0	1	1	Y	1	1	0	0	1	0	0	1	0	1	1	1	Y				1	처방전	0	0	1	1	Y	1
209	cmc-0032	CM-005	201409190934	201409191527	5시간 53분		20140919	심함	1	8	0	0	0	0	1	1	2	0	1	0	1	0	2	1	Y	1	1	1	0	1	1	0	3	0	1	1	1	Y	2					0	0	1	1		1
1111	cmc-0032	CM-005	201410281430	201410282213	7시간 43분		20141028	심함	1	9	0	0	0	0	0	1	1	0	0	1	1	1	3	1	Y	1	1	1	0	1	1	1	4	1	1	1	1	Y	2					0	0	1	1	Y	1
1011	cmc-0033	CM-006	201410290913	201410292013	11시간 0분		20141029	중간	1	4	0	0	1	1	0	0	2	0	0	0	0	1	1	0	Y	1	1	0	0	1	0	0	1	0	1	1	1	Y	3			2	병원수액	0	1	0	1	Y	1
1519	cmc-0042	M-026	201411181637	201411182359	7시간 22분		20141118	중간	1	5	0	0	0	1	0	0	1	0	1	0	0	0	1	1	Y	1	1	1	0	1	0	0	2	0	1	1	1	Y				2	인데놀정10mg	0	1	0	1	Y	1
1744	cmc-0042	M-026	201412031643	201412032359	7시간 16분		20141203	중간	1	7	0	0	0	1	0	0	1	0	1	0	0	1	2	1	Y	1	1	0	0	1	0	0	1	0	1	1	1	Y				2	인데놀정	1	0	0	1	Y	1
2667	cmc-0046	M-030	201501141352	201501141652	3시간 0분		20150114	심함	1	8	0	0	0	1	0	1	2	0	0	1	1	0	2	1	Y	1	1	0	0	1	0	0	1	0	1	1	1	Y			1			0	0	1	1	Y	1
2509	cmc-0048	M-032	201501040700		11시간 0분		20150104	중간	1	4	0	0	1	0	0	0	1	0	0	0	1	0	1	1	N	0	1	0	0	1	0	0	1	0	1	1	1	Y			1			1	0	0	1	Y	1
1799	cmc-0063	M-036	201412081700	201412082000	3시간 0분		20141208	중간	1	5	0	0	0	1	0	0	1	0	0	0	1	0	1	1	Y	1	1	0	0	1	0	0	1	0	1	1	1	Y			1			0	1	0	1	Y	1
3007	cmc-0063	M-036	201501251700	201501252300	6시간 0분		20150125	심함	1	8	0	0	0	1	0	0	1	0	1	0	0	0	1	1	Y	1	1	0	1	1	0	0	2	0	1	1	1	Y			1			1	0	0	1	Y	1
3823	cmc-0077	M-049	201502100000	201502102359	23시간 59분		20150210	심함	1	10	0	0	1	1	0	0	2	0	0	0	0	1	1	0	Y	1	0	1	0	0	1	1	3	1	1	1	1	Y		2				0	1	0	1	Y	1
274	dha-0015	em15	201409131000	201409131700	7시간 0분		20140913	중간	1	6	0	0	0	1	1	1	3	0	1	1	0	1	3	1	Y	1	1	1	0	1	1	0	3	0	1	1	1	Y				1		0	0	1	1	N	1
277	dha-0018	EM18	201409150625	201409150826	2시간 1분		20140915	심함	1		0	0	0	1	0	1	2	0	0	1	0	1	2	0	Y	1	1	1	0	1	0	0	2	0	1	1	1	Y				1	NSAIDs	0	1	0	1	Y	1
1496	dha-0033	em33	201411292105	201411292359	2시간 54분		20141129	중간	1	6	0	0	1	0	0	0	1	0	1	0	0	0	1	1		0	1	0	0	1	0	0	1	0	1	1	1	Y	3	3				0	1	0	1	N	1
1579	dha-0039	em39	201412031210	201412031430	2시간 20분		20141203	중간	1	5	0	0	0	1	0	0	1	0	0	0	1	0	1	1	N	0	1	0	0	1	0	0	1	0	1	1	1	Y				2	오늘 처방받은약	0	1	0	1	N	1
1749	dha-0057	em57	201412100800	201412102359	15시간 59분		20141210	중간	1	7	0	0	0	1	0	0	1	0	1	0	0	0	1	1	Y	1	1	1	1	1	1	1	5	1	1	1	1	Y		1	2			0	1	0	1	Y	1
3195	dha-0057	em57	201502200800	201502202359	15시간 59분		20150220	심함	1	9	0	0	0	1	0	0	1	0	1	1	1	0	3	1	Y	1	1	1	1	1	0	1	4	1	1	1	1	Y		1	1			0	1	0	1	Y	1
67	cmc-0003	M-003	201409031420	201409032130	7시간 10분		20140903	심함	1	8	0	1	0	1	1	1	4	1	1	0	1	0	2	1	Y	1	1	0	0	1	0	1	2	0	1	1	1	Y				1	애드빌	0	1	0	1	Y	1
325	cmc-0004	M-004	201409251400	201409252300	9시간 0분		20140925	약함	0	3	0	1	1	0	0	0	2	1	0	0	0	1	1	0	Y	1	1	0	0	1	0	0	1	0	1	1	1	Y				1	까스명수	1	0	0	1	N	1
600	cmc-0008	M-007	201410071503	201410072003	5시간 0분		20141007	약함	0	3	1	0	0	0	0	0	1	1	0	0	1	0	1	1	Y	1	1	0	0	1	0	0	1	0	1	1	1	Y			2			0	1	0	1	Y	1
601	cmc-0008	M-007	201410101107	201410101807	7시간 0분		20141010	약함	0	2	1	0	0	0	0	0	1	1	0	0	1	0	1	1	Y	1	1	0	0	1	0	0	1	0	1	1	1	Y			1			0	0	1	1	Y	1
423	cmc-0010	M-009	201410020530	201410021052	5시간 22분		20141002	중간	1	6	1	0	0	0	0	0	1	1	1	1	1	0	3	1	Y	1	1	0	1	1	0	0	2	0	1	1	1	Y				1	병원처방약	0	0	1	1	Y	1
1055	cmc-0010	M-009	201410310532	201410311232	7시간 0분		20141031	중간	1	5	1	0	0	0	0	0	1	1	1	1	0	0	2	1	Y	1	1	1	0	1	0	0	2	0	1	1	1	Y				1	병원처방약	0	0	1	1	Y	1
1187	cmc-0010	M-009	201411060129	201411062029	19시간 0분		20141106	중간	1	5	1	0	0	0	0	0	1	1	1	0	0	0	1	1	Y	1	1	0	0	1	0	0	1	0	1	1	1	Y				2	처방약	0	0	1	1	Y	1
1585	cmc-0010	M-009	201411240500	201411241256	7시간 56분		20141124	중간	1	5	1	0	0	0	0	0	1	1	1	0	0	1	2	1	Y	1	1	0	0	1	1	0	2	0	1	1	1	Y				1	처방약	0	0	1	1	Y	1
1609	cmc-0010	M-009	201411250436	201411251336	9시간 0분		20141125	중간	1	5	1	0	0	0	0	0	1	1	1	1	0	0	2	1	Y	1	1	0	0	1	1	0	2	0	1	1	1	Y				1	처방약	0	0	1	1	Y	1
1643	cmc-0010	M-009	201411260416	201411261216	8시간 0분		20141126	중간	1	5	1	0	0	0	0	0	1	1	0	0	1	1	2	1	Y	1	1	0	0	1	0	0	1	0	1	1	1	Y				1	처방약	0	0	1	1	Y	1
484	cmc-0023	M-012	201410050930	201410052359	14시간 29분		20141005	심함	1	9	1	1	1	1	1	1	6	1	0	1	1	1	3	1	Y	1	1	1	1	1	1	1	5	1	1	1	1	Y				3	알모그란+처방약	0	1	0	1	Y	1
2076	cmc-0023	M-012	201412181230	201412182359	11시간 29분		20141218	중간	1	6	1	1	1	1	1	0	5	1	0	1	1	0	2	1	Y	1	1	1	0	1	1	1	4	1	1	1	1	Y				1	나라믹	0	1	0	1	Y	1
1077	cmc-0025	CM-003	201411010737	201411012037	13시간 0분		20141101	중간	1	8	0	1	0	0	0	0	1	1	0	1	0	0	1	0	Y	1	0	0	1	1	0	0	1	0	1	1	1	Y	2					1	0	0	1		1
1133	cmc-0025	CM-003	201411031023	201411032350	13시간 27분		20141103	중간	1	5	1	0	0	0	0	0	1	1	0	1	0	0	1	0	N	0	0	0	1	1	0	0	1	0	1	1	1	Y	1					1	0	0	1	N	1
767	cmc-0031	M-017	201410182258	201410182359	1시간 1분		20141018	약함	0		1	0	0	0	0	0	1	1	1	0	0	0	1	1	Y	1	1	1	0	1	0	0	2	0	1	1	1	Y				4	처방전약	0	0	1	1	Y	1
2882	cmc-0031	M-017	201501211210	201501211410	2시간 0분		20150121	약함	0	3	0	1	0	0	0	0	1	1	1	0	0	0	1	1	Y	1	1	0	0	1	1	0	2	0	1	1	1	Y				1	처빙전	0	0	1	1	Y	1
2963	cmc-0031	M-017	201501251106	201501252206	11시간 0분		20150125	약함	0	4	1	0	0	0	0	0	1	1	1	0	0	0	1	1	Y	1	1	0	0	1	1	0	2	0	1	1	1	Y				1	처방전	0	1	0	1	Y	1
760	cmc-0033	CM-006	201410180002	201410182359	23시간 57분		20141018	심함	1	8	1	0	0	0	0	1	2	1	1	1	1	0	3	1	Y	1	1	1	0	1	0	1	3	1	1	1	1	Y	1					1	0	0	1	Y	1
2749	cmc-0068	M-041	201501170210	201501171910	17시간 0분		20150117	중간	1	5	0	1	0	0	0	0	1	1	1	0	0	0	1	1	Y	1	1	0	0	1	0	0	1	0	1	1	1	Y				1	병원약	0	1	0	1	Y	1
3885	cmc-0068	M-041	201502250757	201502252359	16시간 2분		20150225	심함	1	7	1	0	0	0	0	0	1	1	1	0	1	0	2	1	Y	1	1	0	0	1	0	0	1	0	1	1	1	Y				2	병원처방	0	0	1	1	Y	1
148	dha-0010	em10	201409031130		10시간 29분		20140903	중간	1		1	0	0	0	0	0	1	1	0	0	0	1	1	0	Y	1	1	0	0	1	0	0	1	0	1	1	1	Y		1				0	1	0	1	Y	1
865	dha-0010	em10	201410250923		5시간 1분		20141025	중간	1		1	0	0	0	0	0	1	1	0	0	1	0	1	1	Y	1	1	0	0	1	0	0	1	0	1	1	1	Y	1					0	1	0	1	Y	1
1631	dha-0018	EM18	201411200759	201411201648	8시간 49분		20141120	중간	1	5	1	0	0	0	0	0	1	1	0	1	1	0	2	1	N	0	1	0	0	1	0	0	1	0	1	1	1	Y	1					0	1	0	1	Y	1
1787	dha-0032	em32	201412120600	201412121410	8시간 10분		20141212	심함	1		1	0	0	0	1	0	2	1	0	1	1	0	2	1	N	0	1	0	1	1	0	0	2	0	1	1	1	Y				1	크래밍정	0	0	1	1	Y	1
1134	dha-0040	EM40	201411112100	201411112300	2시간 0분		20141111	약함	0	3	0	1	0	0	0	0	1	1	1	0	0	0	1	1	Y	1	1	0	0	1	0	0	1	0	1	1	1	Y	1					0	1	0	1	N	1
1081	dha-0050	EM50	201411091508	201411092208	7시간 0분		20141109	중간	1	4	1	0	0	0	1	0	2	1	0	0	1	0	1	1	Y	1	1	0	0	1	0	0	1	0	1	1	1	Y		1				0	1	0	1	Y	1
1977	dha-0053	em53	201412201433	201412202033	6시간 0분		20141220	중간	1	4	1	0	0	0	0	0	1	1	1	0	0	0	1	1		0	1	0	0	1	0	0	1	0	1	1	1	Y				1	알모그란	0	0	1	1	Y	1
2406	dha-0053	em53	201501091406	201501091706	3시간 0분		20150109	약함	0	2	1	0	0	0	0	0	1	1	1	0	0	0	1	1	Y	1	1	0	0	1	0	0	1	0	1	1	1	Y				1	판피린에프	0	0	1	1	N	1
2072	dha-0057	em57	201412250800	201412252230	14시간 30분		20141225	중간	1	7	0	1	0	0	0	0	1	1	1	0	0	1	2	1	Y	1	1	0	1	1	0	0	2	0	1	1	1	Y		1	1			0	1	0	1	Y	1
2692	dha-0057	em57	201501210700	201501211200	5시간 0분		20150121	약함	0	3	0	1	0	0	0	0	1	1	0	0	1	0	1	1	Y	1	0	1	0	0	1	1	3	1	1	1	1	Y			1			0	1	0	1	N	1
2875	dha-0057	em57	201501290830	201501292200	13시간 30분		20150129	중간	1	8	0	1	0	0	0	0	1	1	0	0	1	0	1	1	Y	1	0	1	0	0	1	1	3	1	1	1	1	Y		1	1			0	1	0	1	N	1
2878	dha-0057	em57	201502010900	201502011900	10시간 0분		20150201	약함	0	5	1	1	0	0	0	0	2	1	1	0	1	0	2	1	Y	1	0	1	0	0	1	1	3	1	1	1	1	Y		1	1			0	1	0	1	Y	1
3187	dha-0057	em57	201502060800	201502062359	15시간 59분		20150206	심함	1	9	1	0	0	0	0	0	1	1	1	1	0	1	3	1	Y	1	1	1	1	1	1	1	5	1	1	1	1	Y		1	1			0	1	0	1	Y	1
3189	dha-0057	em57	201502080700	201502082359	16시간 59분		20150208	중간	1	8	0	1	1	0	0	0	2	1	1	0	0	1	2	1	Y	1	1	1	1	1	0	1	4	1	1	1	1	Y		1	1			0	1	0	1	Y	1
3196	dha-0057	em57	201502120800	201502122359	15시간 59분		20150212	심함	1	10	1	0	0	0	0	0	1	1	1	1	1	0	3	1	Y	1	0	1	1	1	0	1	3	1	1	1	1	Y		1	1			0	1	0	1	Y	1
3197	dha-0057	em57	201502131000	201502132359	13시간 59분		20150213	중간	1	8	1	0	0	0	0	0	1	1	1	0	1	0	2	1	Y	1	1	1	0	1	0	1	3	1	1	1	1	Y		1	1			0	1	0	1	Y	1
3199	dha-0057	em57	201502150700	201502152359	16시간 59분		20150215	중간	1	7	0	1	0	0	0	0	1	1	0	1	1	0	2	1	N	0	1	0	0	1	0	1	2	0	1	1	1	Y		1	1			0	1	0	1	Y	1
3194	dha-0057	em57	201502210900	201502212359	14시간 59분		20150221	중간	1	7	1	0	0	0	0	0	1	1	1	0	1	0	2	1	Y	1	1	1	0	1	0	1	3	1	1	1	1	Y	1					1	0	0	1	Y	1
3193	dha-0057	em57	201502220900	201502222359	14시간 59분		20150222	약함	0	5	1	0	0	0	0	0	1	1	1	0	0	0	1	1	N	0	1	0	0	1	0	1	2	0	1	1	1	Y	2					1	0	0	1	Y	1
3184	dha-0057	em57	201502231000	N	8시간 58분		20150223	약함	0	6	1	0	0	0	0	0	1	1	1	0	1	1	3	1	N	0	1	1	0	1	1	1	4	1	1	1	1	Y	1					1	0	0	1	Y	1
2667	dha-0060	em60	201501200650	201501201450	8시간 0분		20150120	중간	1	7	0	1	0	0	0	0	1	1	0	0	1	0	1	1	Y	1	1	0	0	1	0	0	1	0	1	1	1	Y		4		1	이미그란	0	1	0	1	Y	1
2644	dha-0063	em63	201501202100	201501202359	2시간 59분		20150120	약함	0	3	1	0	1	0	0	0	2	1	0	0	1	0	1	1	Y	1	1	0	0	1	0	0	1	0	1	1	1	Y			1			1	0	0	1	Y	1
3331	dha-0063	em63	201503041100	201503041530	4시간 30분		20150304	심함	1	8	0	1	0	0	1	0	2	1	1	0	0	1	2	1	Y	1	1	1	0	1	0	0	2	0	1	1	1	Y			1		조제약	0	1	0	1	Y	1
1284	cmc-0042	M-026	201411101640	201411102359	7시간 19분		20141110	중간	1		0	0	0	1	0	0	1	0	0	1	0	0	1	0	Y	1	0	1	0	0	0	1	2	1	1	1	1	N									0	Y	0
1184	cmc-0032	CM-005	201411040900	201411041347	4시간 47분		20141104	중간	1	6	0	0	0	0	0	1	1	0	0	1	1	1	3	1	N	0	0	1	0	0	1	1	3	1	1	1	1	N									0	N	0
1846	cmc-0032	CM-005	201412031230	201412032025	7시간 55분		20141203	중간	1	7	0	0	0	1	1	1	3	0	0	1	1	1	3	1	Y	1	0	1	0	0	1	1	3	1	1	1	1	N									0	Y	0
1524	cmc-0042	M-026	201411201542	201411202359	8시간 17분		20141120	중간	1	5	0	0	0	1	0	0	1	0	0	0	0	1	1	0	Y	1	1	1	0	1	0	0	2	0	1	1	1	N									0	Y	0
1917	cmc-0042	M-026	201412090830	201412092359	15시간 29분		20141209	중간	1	5	0	0	1	1	0	0	2	0	1	0	0	0	1	1	Y	1	1	0	0	1	0	0	1	0	1	1	1										0	Y	0
4479	cmc-0077	M-049	201502270900	201502271400	5시간 0분		20150227	약함	0	3	0	0	1	0	0	0	1	0	0	0	1	0	1	1	Y	1	1	0	0	1	0	1	2	0	1	1	1	N									0	N	0
1202	dha-0002	em2	201411141200	201411141400	2시간 0분		20141114	약함	0	2	0	0	1	1	1	0	3	0	0	0	1	0	1	1	Y	1	0	1	0	0	1	1	3	1	1	1	1	N									0	Y	0
1867	cmc-0023	M-012	201412060907	201412062359	14시간 52분		20141206	약함	0	4	1	1	0	1	0	0	3	1	0	1	1	1	3	1	Y	1	1	1	0	1	0	1	3	1	1	1	1	N									0	Y	0
1866	cmc-0023	M-012	201412070830	201412072359	15시간 29분		20141207	약함	0	4	1	1	0	1	0	0	3	1	0	1	1	1	3	1	Y	1	1	1	0	1	0	1	3	1	1	1	1	N									0	Y	0
1865	cmc-0023	M-012	201412080830		15시간 29분		20141208	약함	0	4	1	1	0	1	0	0	3	1	0	1	1	1	3	1	N	0	1	1	0	1	0	1	3	1	1	1	1	N									0	Y	0
1039	cmc-0025	CM-003	201410180600	201410182359	17시간 59분		20141018	중간	1	4	0	1	0	0	0	0	1	1	0	1	0	0	1	0	N	0	1	0	0	1	0	0	1	0	1	1	1	N									0	N	0
556	cmc-0023	M-012	201410081000	201410082359	13시간 59분		20141008	중간	1	6	1	0	0	0	1	0	2	1	0	0	1	0	1	1	Y	1	0	1	0	0	0	1	2	1	1	1	1	Y				3	나라믹 +처방약	0	1	0	1	Y	1
2225	dha-0057	em57	201412311000	201412311830	8시간 30분		20141231	중간	1	7	1	1	0	0	0	0	2	1	1	0	1	1	3	1	Y	1	0	1	0	0	0	1	2	1	1	1	1	Y		1	1			0	1	0	1	Y	1
123	cmc-0003	M-003	201409100000	201409100600	6시간 0분		20140910	심함	1	8	0	0	0	1	1	0	2	0	0	0	1	1	2	1	Y	1	1	0	0	1	0	0	1	0	1	1	1	Y				1	알모그란	0	1	0	1	Y	1
577	cmc-0025	CM-003	201410020605	201410022359	17시간 54분		20141002	중간	1	7	0	0	0	1	0	0	1	0	0	1	1	0	2	1	Y	1	1	0	1	1	1	0	3	0	1	1	1	Y	1					1	0	0	1	Y	1
1423	cmc-0025	CM-003	201411130358	201411131858	15시간 0분		20141113	심함	1	9	0	0	0	1	0	0	1	0	0	1	1	1	3	1	Y	1	1	0	1	1	0	0	2	0	1	1	1	Y	2					1	0	0	1	Y	1
1062	cmc-0031	M-017	201411010022	201411012359	23시간 37분		20141101	중간	1	6	0	0	0	1	0	0	1	0	1	0	0	0	1	1	Y	1	1	0	0	1	0	0	1	0	1	1	1	Y				1	처방전	0	0	1	1	Y	1
1091	cmc-0031	M-017	201411021000	201411022359	13시간 59분		20141102	약함	0	4	0	0	0	1	0	0	1	0	1	0	0	0	1	1	Y	1	1	0	0	1	0	0	1	0	1	1	1	Y				1	병원약	0	0	1	1	Y	1
1908	cmc-0031	M-017	201412100600	201412100757	1시간 57분		20141210	약함	0	3	0	0	0	1	0	0	1	0	0	0	1	0	1	1	Y	1	1	0	0	1	0	0	1	0	1	1	1	Y				1	처방전	0	0	1	1	N	1
1968	cmc-0031	M-017	201412141130	201412141330	2시간 0분		20141214	약함	0	3	0	0	0	1	0	0	1	0	1	0	0	0	1	1	Y	1	1	0	0	1	0	0	1	0	1	1	1	Y				1	처방전	0	0	1	1	Y	1
1185	cmc-0032	CM-005	201411051415	201411051608	1시간 53분		20141105	심함	1	9	0	0	0	1	0	1	2	0	0	1	1	1	3	1	Y	1	1	1	0	1	1	1	4	1	1	1	1	Y	2					0	0	1	1	Y	1
1409	cmc-0032	CM-005	201411131430	201411131720	2시간 50분		20141113	심함	1	8	0	0	1	1	1	1	4	0	0	1	1	1	3	1	Y	1	1	1	0	1	1	1	4	1	1	1	1	Y	2					0	0	1	1	Y	1
1469	cmc-0042	M-026	201411171806		5시간 53분		20141117	중간	1	5	0	0	0	1	0	0	1	0	1	0	0	0	1	1	Y	1	1	0	0	1	0	0	1	0	1	1	1	Y				2	인데놀정10mg	0	1	0	1	Y	1
3463	cmc-0078	M-050	201502111300	201502112359	10시간 59분		20150211	중간	1	4	0	0	0	1	0	0	1	0	0	0	1	1	2	1	N	0	0	1	0	0	1	1	3	1	1	1	1	Y				2		0	1	0	1	Y	1
4355	cmc-0078	M-050	201503131000	201503132300	13시간 0분		20150313	중간	1	10	0	0	0	1	0	1	2	0	0	0	1	1	2	1	N	0	0	1	0	0	1	1	3	1	1	1	1	Y				2		1	0	0	1	Y	1
200	dha-0004	EM4	201409080700		13시간 0분		20140908	중간	1	5	0	0	1	0	1	0	2	0	0	0	1	0	1	1		0	1	0	0	1	0	0	1	0	1	1	1	Y				2	게보린	0	0	1	1	Y	1
371	dha-0015	em15	201409200800	201409202000	12시간 0분		20140920	심함	1	8	0	0	0	1	1	1	3	0	0	1	1	1	3	1	Y	1	1	1	0	1	0	1	3	1	1	1	1	Y				1		0	1	0	1	Y	1
1096	dha-0033	em33	201411100101	201411102359	22시간 58분		20141110	심함	1	8	0	0	0	0	1	0	1	0	1	0	0	0	1	1	N	0	1	0	0	1	0	0	1	0	1	1	1	Y	2	3				1	0	0	1	Y	1
1504	dha-0050	EM50	201411300920	201411301601	6시간 41분		20141130	중간	1	4	0	0	0	1	1	1	3	0	0	0	0	1	1	0	Y	1	1	0	0	1	0	0	1	0	1	1	1	Y		1				0	1	0	1	Y	1
2576	dha-0063	em63	201501151700	201501151915	2시간 15분		20150115	약함	0	2	0	0	1	0	0	0	1	0	0	0	1	0	1	1	Y	1	1	0	0	1	0	0	1	0	1	1	1	Y			1			0	1	0	1	Y	1
3606	dha-0063	em63	201503201540	201503201900	3시간 20분		20150320	중간	1	5	0	0	0	1	1	0	2	0	0	0	0	1	1	0	Y	1	1	0	0	1	1	0	2	0	1	1	1	Y			1	1	조제약	0	1	0	1	Y	1
20	cmc-0004	M-004	201408261000	201408262000	10시간 0분		20140826	심함	1	6	0	1	0	0	0	0	1	1	0	0	1	0	1	1	Y	1	1	0	1	1	0	0	2	0	1	1	1	Y				1	주사처방	1	0	0	1	Y	1
1359	cmc-0008	M-007	201411101616	201411102116	5시간 0분		20141110	약함	0	2	1	0	0	0	0	0	1	1	1	0	0	0	1	1	Y	1	1	0	0	1	0	0	1	0	1	1	1	Y			1			0	0	1	1	Y	1
355	cmc-0010	M-009	201409280500	201409281734	12시간 34분		20140928	약함	0	4	1	0	0	0	0	0	1	1	1	1	0	0	2	1	Y	1	1	0	0	1	1	0	2	0	1	1	1	Y				1	병원처방약	0	0	1	1	Y	1
613	cmc-0010	M-009	201410101701	201410102301	6시간 0분		20141010	중간	1	5	1	0	0	0	0	0	1	1	1	1	0	0	2	1	Y	1	1	1	1	1	0	0	3	0	1	1	1	Y				1	병원처방약	0	0	1	1	Y	1
624	cmc-0010	M-009	201410110529	201410111329	8시간 0분		20141011	중간	1	5	1	0	0	0	0	0	1	1	1	1	0	0	2	1	Y	1	1	0	0	1	1	0	2	0	1	1	1	Y				1	병원처방약	0	0	1	1	Y	1
820	cmc-0010	M-009	201410210530	201410211241	7시간 11분		20141021	중간	1	5	1	0	0	0	0	0	1	1	1	1	1	0	3	1	Y	1	1	0	1	1	0	0	2	0	1	1	1	Y				16	병원처방약	0	0	1	1	Y	1
458	cmc-0023	M-012	201410041500		3시간 30분		20141004	중간	1	6	1	0	0	0	1	0	2	1	0	1	1	0	2	1	Y	1	1	1	0	1	0	0	2	0	1	1	1	Y				3	알모그란+처방약	0	1	0	1	Y	1
649	cmc-0023	M-012	201410120933	201410122359	14시간 26분		20141012	심함	1	9	1	1	1	1	1	1	6	1	1	1	1	1	4	1	Y	1	1	1	1	1	0	1	4	1	1	1	1	Y				3	나라믹	1	0	0	1	Y	1
1134	cmc-0025	CM-003	201411040826	201411042326	15시간 0분		20141104	중간	1	6	1	0	0	0	0	0	1	1	0	1	1	0	2	1	Y	1	1	0	1	1	0	0	2	0	1	1	1	Y	2					0	1	0	1	N	1
2284	cmc-0048	M-032	201412281830	201412282359	5시간 29분		20141228	심함	1	8	1	0	0	0	0	0	1	1	1	0	0	0	1	1	Y	1	1	0	0	1	0	0	1	0	1	1	1	Y			1			1	0	0	1	Y	1
2940	cmc-0048	M-032	201501231700	201501232359	6시간 59분		20150123	중간	1	6	1	0	0	0	0	0	1	1	0	0	0	1	1	0	N	0	1	0	0	1	0	0	1	0	1	1	1	Y			1			0	1	0	1	Y	1
2105	cmc-0064	M-037	201412180929	201412182037	11시간 8분		20141218	중간	1	5	0	1	1	0	0	0	2	1	1	0	0	0	1	1	Y	1	1	0	0	1	1	0	2	0	1	1	1	Y	1					0	0	1	1	Y	1
5095	cmc-0077	M-049	201504040800	201504042200	14시간 0분		20150404	심함	1	8	0	1	0	0	0	0	1	1	0	0	1	0	1	1	N	0	1	0	1	1	1	1	4	0	1	1	1	Y				1	처방약	0	0	1	1	Y	1
1054	dha-0002	em2	201411070600	201411070942	3시간 42분		20141107	중간	1	4	0	1	1	0	0	1	3	1	0	1	1	1	3	1	Y	1	0	1	0	0	1	1	3	1	1	1	1	Y				1	처방약한봉 복용후 1시간후사라짐	0	0	1	1	Y	1
523	dha-0015	em15	201410031000	201410032100	11시간 0분		20141003	심함	1	7	0	1	1	1	0	1	4	1	0	1	1	1	3	1	Y	1	1	0	0	1	0	0	1	0	1	1	1	Y				1		0	1	0	1	Y	1
956	dha-0018	EM18	201411011000	201411011800	8시간 0분		20141101	중간	1	6	1	0	0	0	0	0	1	1	0	1	1	0	2	1	N	0	1	0	0	1	1	0	2	0	1	1	1	Y			1			1	0	0	1	Y	1
1614	dha-0018	EM18	201412022000	201412022358	3시간 58분		20141202	중간	1	5	1	0	0	0	0	0	1	1	0	1	1	0	2	1	N	0	1	0	0	1	0	0	1	0	1	1	1	Y			1			0	0	1	1	N	1
971	dha-0039	em39	201411011100	201411011930	8시간 30분		20141101	중간	1	6	1	1	0	0	0	0	2	1	0	0	1	0	1	1	Y	1	1	1	0	1	0	0	2	0	1	1	1	Y				1	처방받은약(여러알 들은거)	0	0	1	1	N	1
2083	dha-0041	em41	201412260800	201412260900	1시간 0분		20141226	약함	0	4	1	0	0	0	0	0	1	1	1	0	0	0	1	1	Y	1	1	0	0	1	0	1	2	0	1	1	1	Y				1	나라믹	0	0	1	1	Y	1
2271	dha-0041	em41	201501041030	201501042359	13시간 29분		20150104				1	0	0	0	0	0	1	1	1	0	0	0	1	1		0	0	1	0	0	1	1	3	1	1	1	1	Y				1	나라믹정	0	1	0	1	Y	1
1486	dha-0050	EM50	201411290500	201411291000	5시간 0분		20141129	약함	0	3	1	0	0	0	0	0	1	1	0	0	0	1	1	0	Y	1	1	0	0	1	0	0	1	0	1	1	1	Y		1				0	1	0	1	Y	1
1945	dha-0057	em57	201412191500	201412192300	8시간 0분		20141219	약함	0	6	1	0	0	0	0	0	1	1	0	0	1	0	1	1	Y	1	0	1	0	0	1	1	3	1	1	1	1	Y		1	1			0	1	0	1	N	1
1995	cmc-0023	M-012	201412120820	201412122359	15시간 39분		20141212	약함	0	4	1	1	0	1	0	0	3	1	0	0	1	1	2	1	N	0	0	1	0	0	0	1	2	1	1	1	1	N									0	Y	0
2107	dha-0039	em39	201412222200	201412222359	1시간 59분		20141222	중간	1		0	0	0	1	0	0	1	0	1	0	0	0	1	1	Y	1	1	0	1	1	0	0	2	0	1	1	1	N									0	N	0
2108	dha-0039	em39	201412230928	201412232300	13시간 32분		20141223	중간	1	5	0	0	0	1	0	0	1	0	1	0	1	0	2	1	Y	1	1	0	1	1	0	0	2	0	1	1	1	N									0	N	0
2059	cmc-0023	M-012	201412170830	201412172359	15시간 29분		20141217	약함	0	4	1	1	1	1	0	0	4	1	0	1	1	1	3	1	Y	1	1	1	0	1	1	1	4	1	1	1	1	N									0	Y	0
420	cmc-0031	M-017	201410012215	201410012359	1시간 44분		20141001	약함	0	3	1	0	0	0	0	0	1	1	0	0	1	0	1	1	Y	1	1	0	0	1	0	0	1	0	1	1	1	N									0	N	0
253	dha-0018	EM18	201409131409	201409131811	4시간 2분		20140913	중간	1	4	0	1	0	0	0	1	2	1	0	1	0	1	2	0	N	0	1	0	0	1	0	0	1	0	1	1	1	N									0	N	0
1771	dha-0032	em32	201412110602	201412112359	17시간 57분		20141211	심함	1		1	0	0	0	1	0	2	1	0	1	1	0	2	1	N	0	1	0	0	1	0	0	1	0	1	1	1	N									0	Y	0
664	dha-0015	em15	201410121000	201410122000	10시간 0분		20141012	심함	1	7	0	0	0	1	0	1	2	0	1	0	1	1	3	1	Y	1	0	1	0	0	0	1	2	1	1	1	1	Y				1		0	1	0	1	Y	1
566	cmc-0025	CM-003	201409210600	201409212359	17시간 59분		20140921	중간	1	7	0	0	0	1	0	0	1	0	1	1	0	0	2	1	Y	1	1	0	1	1	0	0	2	0	1	1	1	Y	2					1	0	0	1	Y	1
571	cmc-0025	CM-003	201409260615	201409262359	17시간 44분		20140926	중간	1	7	0	0	0	1	0	0	1	0	0	1	1	0	2	1		0	0	0	1	1	1	0	2	0	1	1	1	Y	1					0	1	0	1	Y	1
590	cmc-0025	CM-003	201410090434	201410092359	19시간 25분		20141009	중간	1	7	0	0	0	1	0	0	1	0	1	1	0	0	2	1	Y	1	1	0	1	1	1	0	3	0	1	1	1	Y	2					1	0	0	1	Y	1
1841	cmc-0032	CM-005	201411281630	201411282115	4시간 45분		20141128	심함	1	9	0	0	0	1	1	1	3	0	1	1	1	1	4	1	Y	1	1	1	0	1	0	1	3	1	1	1	1	Y	2					0	0	1	1	Y	1
1849	cmc-0032	CM-005	201412061830	201412062230	4시간 0분		20141206	심함	1	9	0	0	0	1	1	1	3	0	1	1	1	1	4	1	Y	1	1	1	0	1	1	1	4	1	1	1	1	Y	2					0	0	1	1	Y	1
4019	cmc-0064	M-037	201502270520	201502270920	4시간 0분		20150227	중간	1	3	0	0	1	0	0	0	1	0	1	0	0	0	1	1	N	0	1	0	0	1	1	0	2	0	1	1	1	Y			1			0	1	0	1	Y	1
21	dha-0010	em10	201408251125		5시간 55분		20140825	중간	1		0	0	0	1	0	0	1	0	1	0	0	0	1	1	Y	1	1	0	0	1	0	0	1	0	1	1	1	Y		3				0	0	1	1	Y	1
504	dha-0010	em10	201410041036		6시간 59분		20141004	중간	1		0	0	0	1	0	0	1	0	1	1	0	0	2	1	Y	1	1	0	0	1	0	0	1	0	1	1	1	Y	1	1				0	0	1	1	Y	1
518	dha-0010	em10	201410051337	201410052359	14시간 29분		20141005	중간	1		0	0	0	1	0	0	1	0	0	1	0	0	1	0	Y	1	1	0	0	1	0	0	1	0	1	1	1	Y		1				0	0	1	1	Y	1
1046	dha-0039	em39	201411051930	201411052324	3시간 54분		20141105	중간	1	6	0	0	0	1	0	0	1	0	0	0	1	0	1	1	Y	1	1	0	0	1	0	0	1	0	1	1	1	Y				1	처방받은 약	0	1	0	1	N	1
322	cmc-0010	M-009	201409251339	201409252359	10시간 20분		20140925	중간	1	7	1	0	0	0	0	0	1	1	1	1	1	0	3	1	Y	1	1	1	0	1	1	0	3	0	1	1	1	Y				1	병원조제약	0	0	1	1	Y	1
340	cmc-0010	M-009	201409271622	201409272359	7시간 37분		20140927	약함	0	4	1	0	0	0	0	0	1	1	1	1	0	0	2	1	Y	1	1	0	0	1	0	0	1	0	1	1	1	Y				1	병원처방역	0	0	1	1	Y	1
179	cmc-0025	CM-003	201409160330	201409162158	18시간 28분		20140916	중간	1	4	0	1	0	0	0	0	1	1	1	1	0	0	2	1	Y	1	0	0	1	1	1	0	2	0	1	1	1	Y	1					1	0	0	1	Y	1
1038	cmc-0025	CM-003	201410170310	201410172359	20시간 49분		20141017	중간	1	6	0	1	0	0	0	0	1	1	0	1	1	0	2	1	Y	1	0	0	1	1	0	0	1	0	1	1	1	Y	1					1	0	0	1	Y	1
1418	cmc-0029	M-015	201411130200	201411130900	7시간 0분		20141113	중간	1	4	1	0	0	0	0	0	1	1	1	0	1	0	2	1	Y	1	1	0	0	1	0	0	1	0	1	1	1	Y	2					0	0	1	1	Y	1
1129	dha-0033	em33	201411112101	201411112359	2시간 58분		20141111	중간	1	6	0	1	0	0	0	0	1	1	0	0	0	1	1	0		0	1	0	0	1	0	0	1	0	1	1	1	Y		1				1	0	0	1		1
1449	dha-0050	EM50	201411270827	201411271027	2시간 0분		20141127	중간	1	3	1	0	0	0	1	0	2	1	0	0	1	0	1	1	Y	1	1	1	0	1	0	0	2	0	1	1	1	Y		1				0	1	0	1	Y	1
1754	dha-0053	em53	201412100402	201412102359	19시간 57분		20141210	중간	1	5	1	0	0	0	0	0	1	1	1	0	0	0	1	1	Y	1	1	0	0	1	1	0	2	0	1	1	1	Y				2	알모그란	0	0	1	1	Y	1
2704	dha-0053	em53	201501231027	201501232359	13시간 32분		20150123	중간	1		0	1	0	0	0	0	1	1	0	0	1	0	1	1	Y	1	1	0	0	1	0	0	1	0	1	1	1	Y				1	알모그란	0	0	1	1	N	1
1747	dha-0057	em57	201412081100	201412082359	12시간 59분		20141208	심함	1	9	0	1	0	0	0	0	1	1	1	0	0	0	1	1	Y	1	1	1	1	1	1	1	5	1	1	1	1	Y			2			0	1	0	1	Y	1
1829	dha-0057	em57	201412111300	201412112000	7시간 0분		20141211	중간	1	8	0	1	0	0	0	0	1	1	1	0	0	0	1	1	Y	1	1	0	1	1	0	0	2	0	1	1	1	Y		1	1			0	1	0	1	Y	1
1832	dha-0057	em57	201412140900	201412141900	10시간 0분		20141214	약함	0	5	1	0	0	0	0	0	1	1	0	0	1	0	1	1	Y	1	0	1	0	0	1	1	3	1	1	1	1	Y	2					1	0	0	1	Y	1
1877	dha-0057	em57	201412160300	201412162359	20시간 59분		20141216	심함	1	9	0	1	0	0	1	0	2	1	1	0	1	1	3	1	Y	1	1	1	1	1	0	1	4	1	1	1	1	Y	4	1	1			0	1	0	1	Y	1
890	dha-0040	EM40	201410280900	201410281000	1시간 0분		20141028	약함	0	2	0	1	0	0	0	0	1	1	0	0	1	0	1	1	Y	1	1	1	0	1	0	0	2	0	1	1	1	N									0	N	0
572	cmc-0025	CM-003	201409270617	201409272359	17시간 42분		20140927	중간	1	6	0	0	1	0	0	0	1	0	1	1	0	0	2	1	Y	1	1	0	1	1	0	0	2	0	1	1	1	N									0	Y	0
556	dha-0018	EM18	201410080617	201410082359	17시간 42분		20141008	중간	1	5	1	0	0	0	0	1	2	1	1	1	0	0	2	1	Y	1	1	1	0	1	0	0	2	0	1	1	1	N									0	Y	0
1740	dha-0032	em32	201412101300	201412102359	10시간 59분		20141210	중간	1		0	1	0	0	1	1	3	1	0	0	0	1	1	0	N	0	1	0	0	1	0	0	1	0	1	1	1	N									0	N	0
570	cmc-0025	CM-003	201409250600	201409252359	17시간 59분		20140925	심함	1	8	0	0	0	1	0	0	1	0	1	1	1	0	3	1	Y	1	0	1	1	1	1	0	3	0	1	1	1	Y	2					1	0	0	1	Y	1
576	cmc-0025	CM-003	201410010523	201410012359	18시간 36분		20141001	중간	1	6	0	0	0	1	0	0	1	0	0	1	1	0	2	1	Y	1	0	1	1	1	1	0	3	0	1	1	1	Y	1					0	1	0	1	Y	1
2058	cmc-0023	M-012	201412161400	201412162359	9시간 59분		20141216	중간	1	6	1	1	1	1	0	0	4	1	0	1	1	1	3	1	Y	1	1	1	0	1	1	1	4	1	1	1	1	Y	2					1	0	0	1	Y	1
578	cmc-0025	CM-003	201410030631	201410032359	17시간 28분		20141003	중간	1	7	0	0	1	0	0	0	1	0	1	0	1	0	2	1	Y	1	0	0	1	1	1	0	2	0	1	1	1	N									0	Y	0
2492	dha-0041	em41	201501110800	201501111530	7시간 30분		20150111	약함	0	3	0	1	0	0	0	0	1	1	0	0	1	0	1	1	Y	1	1	0	0	1	0	1	2	0	1	1	1	Y				1	나라믹	0	1	0	1	Y	1
589	cmc-0025	CM-003	201410080310	201410082359	20시간 49분		20141008	심함	1	9	0	0	1	1	0	0	2	0	0	1	0	1	2	0	Y	1	0	1	1	1	1	0	3	0	1	1	1	Y	2					1	0	0	1	Y	1
564	cmc-0025	CM-003	201409200300	201409202359	20시간 59분		20140920	심함	1	9	0	0	0	1	0	0	1	0	1	1	0	0	2	1	Y	1	1	0	1	1	1	0	3	0	1	1	1	Y	2					1	0	0	1	Y	1
[truncated: 50 more columns]

## Sheet: total diary 4579
																																			Dataset of 4579 Diary Records.
번호	등록번호	고유번호	예방약 사용	시작시간		종료시간		지속시간	지속시간(분)	날짜	정도		지수	아픈 부위								형태						움직임에 두통이 심해짐		동반증상											구급약 사용	타이레놀	복합	트립탄제	기타	기타약 이름	구급약 효과
					시작시간		종료시간					강도		왼쪽머리	오른쪽머리	가운데	양쪽전체	눈 주변	뒷목주변	합계	편측성	욱씬거리는 두통	조이는 듯한 두통	지끈거리는 두통	둔하게 무거운 두통	합계	박동성		움직임1	미식거림	소리에 예민해짐	구토	구역/구토	냄새에 예민해짐	빛에 예민해짐	합계	빛/소음과민	대전제	소전제	편두통유무							구급약 효과 없음	절반 이상 두통이 감소함	두통이 사라짐
911	cmc-0003	M-003	0	201410251830	18	201410252320	23	4시간 50분	290	20141025	중간	1	6	0	0	0	1	1	0	2	0	1	0	1	0	2	1	Y	1	0	0	0	0	0	1	1	0	1	0	0	Y				1	애드빌	0	0	1
511	dha-0014	em14	0	201410031430	14	201410032157	21	7시간 27분	447	20141003	중간	1	7	0	0	0	0	1	1	2	0	0	1	1	0	2	1	N	0	0	0	0	0	0	0	0	0	1	0	0	Y				4	처방약	0	0	1
231	cmc-0022	M-011	1	201409201404	14	201409201704	17	3시간 0분	180	20140920	중간	1	4	1	0	0	0	0	0	1	1	1	0	0	0	1	1		0	0	0	0	0	0	0	0	0	1	0	0	Y			1			0	0	1
280	cmc-0022	M-011	1	201409220857	08	201409221257	12	4시간 0분	240	20140922	중간	1	5	1	0	0	0	0	0	1	1	1	0	0	0	1	1	Y	1	0	0	0	0	0	0	0	0	1	0	0	Y			1			0	0	1
307	cmc-0022	M-011	1	201409231800	18	201409232000	20	2시간 0분	120	20140923	중간	1	4	1	0	0	0	0	0	1	1	1	0	0	0	1	1	N	0	0	0	0	0	0	0	0	0	1	0	0	Y			13			0	0	1
1048	cmc-0025	CM-003	1	201410271024	10	201410271724	17	7시간 0분	420	20141027	약함	0	4	0	0	0	1	0	0	1	0	0	0	1	0	1	1	N	0	0	0	0	0	1	0	1	0	0	0	0	N
772	cmc-0027	CM-004	1	201410181811	18	201410182311	23	5시간 0분	300	20141018	약함	0	4	0	0	1	0	0	0	1	0	0	0	0	1	1	0		0	0	0	0	0	0	0	0	0	0	0	0	N
1372	cmc-0027	CM-004	1	201411120939	09	201411121939	19	10시간 0분	600	20141112	약함	0	3	1	0	0	0	0	0	1	1	0	0	0	1	1	0		0	0	0	0	0	0	0	0	0	0	0	0	N
1506	cmc-0027	CM-004	1	201411181321	13	201411182221	22	9시간 0분	540	20141118	약함	0	4	1	0	0	0	0	0	1	1	0	0	0	1	1	0		0	0	0	0	0	0	0	0	0	0	0	0	N
312	cmc-0028	M-014	0	201409241659	16	201409242100	21	4시간 1분	241	20140924	약함	0	2	1	0	0	0	0	0	1	1	1	0	0	0	1	1	Y	1	0	0	0	0	0	0	0	0	1	0	0	N
486	cmc-0028	M-014	0	201410050650	06	201410050850	08	2시간 0분	120	20141005	약함	0	1	0	0	0	1	0	0	1	0	0	0	1	0	1	1	N	0	0	0	0	0	0	0	0	0	0	0	0	Y				1	알모그란	0	0	1
482	cmc-0033	CM-006	1	201410041453	14	201410041853	18	4시간 0분	240	20141004	약함	0	1	1	0	0	0	0	0	1	1	0	1	0	0	1	0	N	0	0	0	0	0	0	0	0	0	0	0	0	N
614	cmc-0033	CM-006	1	201410101620	16	201410102359	23	7시간 39분	459	20141010	약함	0	2	1	0	0	0	0	0	1	1	0	0	1	0	1	1	N	0	0	0	0	0	0	0	0	0	1	0	0	Y				1	병원약	0	1	0
692	cmc-0033	CM-006	1	201410131930	19	201410132330	23	4시간 0분	240	20141013	약함	0	1	1	0	0	0	0	0	1	1	0	1	0	0	1	0	N	0	0	0	0	0	0	0	0	0	0	0	0	N
2009	cmc-0064	M-037	1	201412162000	20	201412162100	21	1시간 0분	60	20141216	약함	0	3	0	0	1	0	0	0	1	0	1	0	0	0	1	1		0	1	0	0	1	0	0	1	0	0	1	0	Y	1					0	1	0
290	dha-0009	EM9	0	201409161448	14	201409161740	17	2시간 52분	172	20140916	약함	0	2	0	1	0	0	0	0	1	1	0	0	0	1	1	0	N	0	0	0	0	0	0	0	0	0	0	0	0	Y				1	알모그란	0	0	1
386	dha-0009	EM9	0	201409240520	05	201409240700	07	1시간 40분	100	20140924	약함	0	1	0	1	0	0	0	0	1	1	0	0	1	0	1	1		0	0	0	0	0	0	0	0	0	1	0	0	Y				1	알모그란	0	0	1
225	dha-0010	em10	1	201409101130	11	201409101906	19	1일7시간 36분	456	20140910	중간	1	7	0	1	0	0	1	1	3	1	1	0	0	1	2	1	Y	1	0	1	0	0	0	0	1	0	1	0	0	Y				1	나리믹	0	0	1
313	dha-0010	em10	1	201409171300	13			1일5시간 46분	346	20140917	약함	0	3	0	1	0	0	0	1	2	1	1	0	0	1	2	1	N	0	0	0	0	0	0	0	0	0	1	0	0	N
312	dha-0010	em10	1	201409181000	10	N		8시간 46분	526	20140918	약함	0	3	0	0	0	1	0	0	1	0	0	0	0	1	1	0	N	0	0	0	0	0	0	0	0	0	0	0	0	N
335	dha-0010	em10	1	201409191500	15	201409191900	19	4시간 0분	240	20140919	중간	1	8	0	0	1	1	0	1	3	0	1	0	1	0	2	1	N	0	0	0	0	0	0	0	0	0	1	0	0	Y				1	나라믹	0	0	1
336	dha-0010	em10	1	201409201100	11	201409202359	23	12시간 59분	779	20140920	약함	0	4	0	1	0	0	0	1	2	1	1	0	0	1	2	1	N	0	0	0	0	0	0	0	0	0	1	0	0	N
342	dha-0010	em10	1	201409211300	13	N		4시간 47분	287	20140921	중간	1	7	0	0	1	1	0	1	3	0	1	0	1	0	2	1	N	0	0	1	0	0	0	0	1	0	1	0	0	N
375	dha-0010	em10	1	201409231700	17	201409232200	22	5시간 0분	300	20140923			5	0	0	0	1	0	1	2	0	1	0	1	0	2	1	N	0	0	0	0	0	0	0	0	0	0	0	0	N
406	dha-0010	em10	1	201409271100	11	201409271830	18	7시간 30분	450	20140927	약함	0	3	0	1	1	0	0	1	3	1	0	0	0	1	1	0	N	0	0	0	0	0	0	0	0	0	0	0	0	N
450	dha-0010	em10	1	201409300950	09	201409302359	23	14시간 9분	849	20140930	약함	0	3	0	0	1	0	0	0	1	0	0	0	0	1	1	0	N	0	0	1	0	0	0	0	1	0	0	0	0	N
485	dha-0010	em10	1	201410020900	09	201410022359	23	14시간 59분	899	20141002	약함	0	4	0	0	0	1	0	0	1	0	0	1	0	0	1	0	N	0	0	1	0	0	0	0	1	0	0	0	0	N
486	dha-0010	em10	1	201410030900	09	201410032359	23	14시간 59분	899	20141003	중간	1	5	0	0	0	1	0	1	2	0	0	1	0	0	1	0	N	0	0	1	0	0	0	0	1	0	0	0	0	N
628	dha-0010	em10	1	201410071400	14	201410072359	23	9시간 59분	599	20141007				0	1	1	0	0	1	3	1	0	0	0	1	1	0	N	0	0	0	0	0	0	1	1	0	0	0	0	N
573	dha-0010	em10	1	201410091100	11	201410092359	23	12시간 59분	779	20141009	약함	0	4	0	0	1	1	1	1	4	0	1	0	0	1	2	1	N	0	0	1	0	0	0	1	2	1	0	1	0	N
592	dha-0010	em10	1	201410101300	13	201410102359	23	10시간 59분	659	20141010	약함	0	4	0	1	1	0	0	1	3	1	1	0	0	1	2	1	Y	1	0	0	0	0	0	1	1	0	1	0	0	N
609	dha-0010	em10	1	201410111000	10	201410112359	23	13시간 59분	839	20141011	약함	0	4	0	0	1	1	1	1	4	0	1	0	0	1	2	1	N	0	0	0	0	0	0	1	1	0	0	0	0	N
724	dha-0010	em10	1	201410171100	11	201410171800	18	7시간 0분	420	20141017	중간	1	7	0	0	1	1	0	1	3	0	0	0	1	1	2	1	N	0	0	1	0	0	0	0	1	0	1	0	0	Y				1	나라믹	0	0	1
779	dha-0010	em10	1	201410190800	08	201410191500	15	7시간 0분	420	20141019	중간	1	5	0	0	1	1	0	1	3	0	1	0	0	1	2	1	N	0	0	1	0	0	0	0	1	0	1	0	0	Y				1	나라믹	0	0	1
864	dha-0010	em10	1	201410241500	15	201410242200	22	7시간 0분	420	20141024	중간	1		0	0	1	1	0	0	2	0	0	0	1	1	2	1	N	0	0	1	0	0	0	0	1	0	1	0	0	Y				1	나라믹	0	0	1
887	dha-0010	em10	1	201410281300	13	201410282359	23	10시간 59분	659	20141028	약함	0	4	0	0	1	1	1	0	3	0	0	0	0	1	1	0	N	0	0	1	0	0	0	0	1	0	0	0	0	N
933	dha-0010	em10	1	201410311400	14	201410312359	23	9시간 59분	559	20141031	약함	0	4	0	0	1	0	1	0	2	0	0	0	0	1	1	0	N	0	0	0	0	0	0	0	0	0	0	0	0	N
994	dha-0010	em10	1	201411040900	09	201411042359	23	6시간 4분	244	20141104	약함	0		0	0	1	1	0	0	2	0	0	0	0	1	1	0	N	0	0	0	0	0	0	0	0	0	0	0	0	N
420	dha-0013	em13	0	201409281100	11	201409281400	14	3시간 0분	180	20140928	약함	0		0	0	1	0	0	0	1	0	0	0	0	1	1	0	Y	1	0	0	0	0	0	0	0	0	0	0	0	Y	2					0	0	1
759	dha-0013	em13	0	201410201300	13	201410201700	17	4시간 0분	240	20141020	약함	0		0	0	1	0	0	0	1	0	0	0	0	1	1	0	Y	1	0	0	0	0	0	0	0	0	0	0	0	Y	2					0	0	1
1057	dha-0013	em13	0	201411071750	17	201411071920	19	1시간 30분	90	20141107	약함	0		0	0	0	0	0	1	1	0	0	0	0	1	1	0	Y	1	0	0	0	0	0	0	0	0	0	0	0	Y	1					0	0	1
1237	dha-0013	em13	0	201411181550	15	201411181800	18	2시간 10분	130	20141118	약함	0		1	0	0	0	0	0	1	1	0	0	0	1	1	0	N	0	0	0	0	0	0	0	0	0	0	0	0	Y	2					0	0	1
1300	dha-0013	em13	0	201411211700	17	201411211809	18	1시간 9분	69	20141121	약함	0		1	0	0	0	0	0	1	1	0	0	0	1	1	0	N	0	0	0	0	0	0	0	0	0	0	0	0	Y	2					0	0	1
476	dha-0022	em22	0	201410020530	05	201410021000	10	4시간 30분	270	20141002	약함	0	1	0	0	0	0	1	0	1	0	0	0	1	0	1	1	N	0	0	0	0	0	0	0	0	0	0	0	0	Y	1					0	0	1
1130	dha-0031	em31	0	201411112045	20	201411112359	23	3시간 14분	194	20141111	약함	0	1	1	0	1	0	0	0	2	1	1	0	0	0	1	1	N	0	0	0	0	0	0	0	0	0	1	0	0	N
1170	dha-0031	em31	0	201411131800	18	201411132359	23	5시간 59분	359	20141113	약함	0	1	1	0	0	0	0	0	1	1	1	0	0	0	1	1	N	0	0	1	0	0	0	0	1	0	1	0	0	N
1454	dha-0032	em32	0	201411270600	06	201411271343	13	7시간 43분	463	20141127	약함	0	3	1	0	0	0	0	0	1	1	0	1	0	0	1	0	N	0	0	0	0	0	0	0	0	0	0	0	0	N
1213	dha-0044	em44	0	201411161800	18	201411162241	22	4시간 41분	281	20141116	약함	0	4	0	0	1	0	1	0	2	0	0	1	0	0	1	0	N	0	0	1	0	0	0	0	1	0	0	0	0	N
1934	dha-0044	em44	0	201412181335	13	201412182235	22	9시간 0분	540	20141218	약함	0	3	0	0	0	1	0	0	1	0	0	0	1	0	1	1	N	0	0	0	0	0	0	0	0	0	0	0	0	N
2546	dha-0044	em44	0	201501141330	13	201501142359	23	10시간 29분	629	20150114	약함	0	4	0	0	0	1	0	1	2	0	0	0	0	1	1	0	N	0	0	0	0	0	0	0	0	0	0	0	0	Y	2					0	1	0
1992	dha-0060	em60	0	201412230650	06	201412232359	23	17시간 9분	1029	20141223	약함	0	3	0	1	0	0	0	0	1	1	0	0	0	1	1	0	N	0	0	0	0	0	0	0	0	0	0	0	0	N
2140	dha-0061	EM61	0	201412290800	08	201412292359	23	15시간 59분	959	20141229	약함	0	1	0	0	0	1	0	0	1	0	0	0	1	0	1	1	N	0	0	0	0	0	0	0	0	0	0	0	0	Y	2			1	알모그란	0	1	0
3572	dha-0061	EM61	0	201503200615	06	201503200922	09	3시간 7분	187	20150320	약함	0	1	0	0	1	0	0	0	1	0	0	0	0	0	0	0	N	0	0	0	0	0	0	0	0	0	0	0	0	Y				1	알모그란	0	0	1
1291	cmc-0001	M-001	1	201411091241	12	201411091741	17	5시간 0분	300	20141109	약함	0	1	0	0	0	0	0	1	1	0	0	0	0	1	1	0	Y	1	0	0	0	0	0	0	0	0	0	0	0	Y	1					0	0	1
153	cmc-0002	M-002	1	201409141430	14	201409142240	22	8시간 10분	490	20140914	약함	0		0	0	0	1	0	1	2	0	0	0	0	1	1	0	Y	1	0	1	0	0	0	0	1	0	0	0	0	N
328	cmc-0002	M-002	1	201409251610	16	201409251855	18	2시간 45분	165	20140925	중간	1		0	0	0	1	1	1	3	0	1	1	0	1	3	1	Y	1	0	1	0	0	1	0	2	0	1	0	0	N
250	cmc-0003	M-003	0	201409191800	18	201409192330	23	5시간 30분	330	20140919	약함	0	4	1	0	0	0	0	0	1	1	0	0	1	0	1	1	Y	1	0	0	0	0	0	0	0	0	1	0	0	N
826	cmc-0003	M-003	0	201410212200	22	201410212356	23	1시간 56분	116	20141021	약함	0	3	0	1	1	0	0	0	2	1	0	0	1	0	1	1	N	0	0	0	0	0	0	0	0	0	1	0	0	N
935	cmc-0003	M-003	0	201410261730	17	201410262000	20	2시간 30분	150	20141026	중간	1	4	0	0	0	1	0	0	1	0	0	0	1	0	1	1	Y	1	0	0	0	0	0	0	0	0	1	0	0	Y				1	애드빌	0	0	1
1001	cmc-0003	M-003	0	201410281830	18	201410282359	23	5시간 29분	329	20141028	약함	0	4	1	0	0	0	1	0	2	1	0	0	1	0	1	1	Y	1	0	0	0	0	0	0	0	0	1	0	0	N
1117	cmc-0003	M-003	0	201411021600	16	201411022359	23	7시간 59분	479	20141102	중간	1	6	0	1	0	0	1	0	2	1	1	0	1	0	2	1	Y	1	0	0	0	0	0	1	1	0	1	0	0	Y				2	애드빌	0	1	0
1155	cmc-0003	M-003	0	201411031820	18	201411032120	21	3시간 0분	180	20141103	중간	1	5	0	1	0	0	1	0	2	1	0	0	1	0	1	1	Y	1	0	0	0	0	0	0	0	0	1	0	0	Y				1	애드빌	0	0	1
761	cmc-0004	M-004	0	201410171700	17	201410172359	23	6시간 59분	419	20141017	약함	0	3	0	1	0	0	0	0	1	1	0	0	1	0	1	1	Y	1	0	0	0	0	0	0	0	0	1	0	0	N
70	cmc-0006	CM-001	1	201409041100	11	201409041400	14	3시간 0분	180	20140904	약함	0	3	0	0	0	0	1	0	1	0	0	0	1	0	1	1	N	0	0	0	0	0	1	0	1	0	0	0	0	N
147	cmc-0006	CM-001	1	201409132212	22	201409132359	23	1시간 47분	107	20140913	중간	1	5	0	1	0	0	0	0	1	1	0	0	1	0	1	1	N	0	0	1	0	0	0	0	1	0	1	0	0	N
617	cmc-0006	CM-001	1	201410081004	10	201410082359	23	13시간 55분	835	20141008	중간	1	6	0	1	0	0	0	0	1	1	0	0	1	0	1	1	N	0	0	0	0	0	1	0	1	0	1	0	0	N
618	cmc-0006	CM-001	1	201410090100	01	201410092359	23	22시간 59분	1379	20141009	중간	1	7	0	1	0	0	0	0	1	1	0	0	1	0	1	1	N	0	0	0	0	0	0	0	0	0	1	0	0	N
743	cmc-0006	CM-001	1	201410140001	00	201410142359	23	23시간 58분	1438	20141014	중간	1	5	0	1	0	0	0	0	1	1	1	0	1	0	2	1	N	0	0	0	0	0	1	0	1	0	1	0	0	N
744	cmc-0006	CM-001	1	201410150001	00	201410152359	23	23시간 58분	1438	20141015				1	0	0	0	0	0	1	1	0	0	0	1	1	0	N	0	0	0	0	0	1	0	1	0	0	0	0	N
745	cmc-0006	CM-001	1	201410160001	00	201410162359	23	23시간 58분	1438	20141016	중간	1	6	0	0	0	0	1	0	1	0	0	0	0	1	1	0	N	0	0	0	0	0	1	0	1	0	0	0	0	N
742	cmc-0006	CM-001	1	201410170001	00	201410172359	23	23시간 58분	1438	20141017	중간	1	5	1	0	0	0	0	0	1	1	1	0	0	0	1	1	N	0	0	0	0	0	1	0	1	0	1	0	0	N
788	cmc-0006	CM-001	1	201410180001	00	201410182359	23	23시간 58분	1438	20141018	중간	1	6	0	1	0	0	0	0	1	1	1	0	0	0	1	1	N	0	0	0	0	0	1	0	1	0	1	0	0	Y				1		0	1	0
789	cmc-0006	CM-001	1	201410190001	00	201410192359	23	23시간 58분	1438	20141019	심함	1	10	0	0	0	1	0	1	2	0	0	0	1	0	1	1		0	0	1	0	0	1	0	2	0	1	0	0	Y				2		0	1	0
790	cmc-0006	CM-001	1	201410200001	00	201410202359	23	23시간 58분	1438	20141020	중간	1	6	0	0	0	1	0	0	1	0	0	0	0	1	1	0	N	0	0	0	0	0	1	0	1	0	0	0	0	N
224	cmc-0009	M-008	1	201409191200	12	201409192100	21	9시간 0분	540	20140919	중간	1	7	0	1	1	0	1	0	3	1	1	0	0	0	1	1	Y	1	0	1	0	0	0	0	1	0	1	0	0	Y			3			0	1	0
232	cmc-0009	M-008	1	201409201400	14	201409202000	20	6시간 0분	360	20140920	약함	0	4	0	0	1	0	0	0	1	0	1	0	0	0	1	1	Y	1	0	0	0	0	0	0	0	0	1	0	0	N
332	cmc-0009	M-008	1	201409251358	13	201409252058	20	7시간 0분	420	20140925	중간	1	4	0	0	1	0	0	0	1	0	1	0	0	0	1	1	Y	1	0	1	0	0	0	0	1	0	1	0	0	N
768	cmc-0009	M-008	1	201410181101	11	201410182359	23	12시간 58분	778	20141018	중간	1	6	0	0	1	1	0	0	2	0	1	0	0	0	1	1	Y	1	0	0	0	0	0	0	0	0	1	0	0	Y			3			1	0	0
895	cmc-0011	M-010	1	201410250909	09	201410252359	23	14시간 50분	890	20141025			4	0	0	0	0	1	0	1	0	0	0	1	0	1	1		0	0	0	0	0	0	1	1	0	0	0	0	N
1136	cmc-0011	M-010	1	201411040300	03	201411040950	09	6시간 50분	410	20141104			6	1	0	0	0	0	0	1	1	0	1	0	0	1	0		0	1	1	0	1	0	0	2	0	0	1	0	Y			1			0	0	1
219	cmc-0022	M-011	1	201409191749	17	201409192359	23	6시간 10분	370	20140919	약함	0	2	1	0	0	0	0	0	1	1	1	0	0	0	1	1		0	0	0	0	0	0	0	0	0	1	0	0	N
603	cmc-0022	M-011	1	201410091130	11	201410091406	14	2시간 36분	156	20141009	중간	1	5	1	0	0	0	0	0	1	1	1	0	0	0	1	1	Y	1	0	0	0	0	0	0	0	0	1	0	0	Y			1			0	0	1
2000	cmc-0022	M-011	1	201412131300	13	201412131400	14	1시간 0분	60	20141213	약함	0	2	1	0	0	0	0	0	1	1	0	0	1	0	1	1	N	0	0	0	0	0	0	0	0	0	1	0	0	Y			1			0	0	1
1273	cmc-0023	M-012	1	201410301932	19	201410302359	23	4시간 27분	267	20141030	약함	0	2	1	0	0	0	0	0	1	1	0	0	1	0	1	1	N	0	0	0	0	0	0	0	0	0	1	0	0	N
1276	cmc-0023	M-012	1	201411021434	14	201411022359	23	9시간 25분	565	20141102	약함	0	3	1	1	0	0	0	0	2	1	0	0	1	0	1	1	N	0	0	0	0	0	0	0	0	0	1	0	0	N
1411	cmc-0023	M-012	1	201411131800	18	201411131820	18	20분	20	20141113	약함	0	3	0	0	0	0	0	1	1	0	0	0	0	1	1	0	N	0	0	0	0	0	0	0	0	0	0	0	0	N
560	cmc-0024	CM-002	0	201410062042	20	201410062342	23	3시간 0분	180	20141006	약함	0	2	0	0	1	0	1	0	2	0	1	0	0	0	1	1	Y	1	0	0	0	0	0	0	0	0	1	0	0	Y	1	1	1			0	1	0
198	cmc-0027	CM-004	1	201409171300	13	201409171700	17	4시간 0분	240	20140917	약함	0	3	1	0	0	0	0	0	1	1	0	0	0	1	1	0		0	0	0	0	0	0	0	0	0	0	0	0	N
289	cmc-0027	CM-004	1	201409220900	09	201409222359	23	14시간 59분	899	20140922	심함	1	7	1	0	0	0	0	0	1	1	1	0	0	1	2	1		0	0	1	0	0	0	0	1	0	1	0	0	N
511	cmc-0027	CM-004	1	201409230800	08			15시간 59분	959	20140923	중간	1	7	1	0	0	0	0	0	1	1	1	0	0	0	1	1	Y	1	0	1	0	0	0	0	1	0	1	0	0	N
512	cmc-0027	CM-004	1	201409240900	09			14시간 57분	897	20140924	심함	1	7	1	0	0	0	0	0	1	1	1	0	0	1	2	1	Y	1	0	1	0	0	1	0	2	0	1	0	0	N
514	cmc-0027	CM-004	1	201409261330	13			8시간 0분	480	20140926	중간	1	6	1	0	0	0	0	0	1	1	0	0	0	1	1	0		0	0	0	0	0	0	0	0	0	1	0	0	N
516	cmc-0027	CM-004	1	201409281003	10	201409281258	12	9일2시간 55분	175	20140928	중간	1	6	1	0	0	0	0	0	1	1	1	0	0	1	2	1	N	0	0	1	0	0	0	0	1	0	1	0	0	N
517	cmc-0027	CM-004	1	201410031158	11	201410032359	23	12시간 1분	721	20141003	중간	1		1	0	0	0	0	0	1	1	1	0	0	0	1	1		0	0	0	0	0	0	0	0	0	1	0	0	N
1003	cmc-0027	CM-004	1	201410280935	09	201410282359	23	14시간 24분	864	20141028	중간	1	4	1	0	0	0	0	0	1	1	0	0	0	0	0	0		0	0	0	0	0	0	0	0	0	1	0	0	N
1013	cmc-0027	CM-004	1	201410291040	10	201410292040	20	10시간 0분	600	20141029	약함	0	4	1	0	0	0	0	0	1	1	0	0	0	1	1	0		0	0	0	0	0	0	0	0	0	0	0	0	N
1304	cmc-0027	CM-004	1	201411091157	11	201411092359	23	12시간 2분	722	20141109	약함	0	5	1	0	0	0	0	0	1	1	0	0	0	0	0	0		0	0	0	0	0	0	0	0	0	0	0	0	N
1305	cmc-0027	CM-004	1	201411101158	11	201411102359	23	12시간 1분	721	20141110	약함	0	5	1	0	0	0	0	0	1	1	0	0	0	0	0	0		0	0	0	0	0	0	0	0	0	0	0	0	N
1371	cmc-0027	CM-004	1	201411111137	11	201411112037	20	9시간 0분	540	20141111	약함	0	4	1	0	0	0	0	0	1	1	0	0	0	1	1	0		0	0	0	0	0	0	0	0	0	0	0	0	N
1666	cmc-0027	cm-004	1	201411241238	12	201411242359	23	11시간 21분	681	20141124	중간	1	7	0	0	0	0	0	0	0	0	0	0	0	0	0	0		0	0	0	0	0	0	0	0	0	0	0	0
1668	cmc-0027	cm-004	1	201411261139	11	201411262359	23	12시간 20분	740	20141126	중간	1	7	0	0	0	0	0	0	0	0	0	0	0	0	0	0		0	0	0	0	0	0	0	0	0	0	0	0
1794	cmc-0027	cm-004	1	201412071736	17	201412072336	23	6시간 0분	360	20141207	약함	0	4	0	1	0	0	0	0	1	1	0	0	0	1	1	0		0	0	0	0	0	0	0	0	0	0	0	0	N
1961	cmc-0027	cm-004	1	201412131637	16	201412132337	23	7시간 0분	420	20141213	약함	0	4	1	0	0	0	0	0	1	1	0	0	0	1	1	0		0	0	0	0	0	0	0	0	0	0	0	0	N
2115	cmc-0027	cm-004	1	201412201434	14	201412202359	23	9시간 25분	565	20141220	약함	0	5	1	0	0	0	0	0	1	1	0	0	0	0	0	0		0	0	0	0	0	0	0	0	0	0	0	0
2131	cmc-0027	cm-004	1	201412211018	10	201412212318	23	13시간 0분	780	20141221	심함	1	9	1	0	0	0	0	0	1	1	1	0	1	0	2	1	Y	1	0	1	0	0	0	1	2	1	1	1	1	N
2173	cmc-0027	cm-004	1	201412231736	17	201412232136	21	4시간 0분	240	20141223	약함	0	3	1	0	0	0	0	0	1	1	0	0	0	1	1	0		0	0	0	0	0	0	0	0	0	0	0	0	N
441	cmc-0028	M-014	0	201410011733	17	201410011933	19	2시간 0분	120	20141001	약함	0	3	1	0	0	0	0	1	2	1	1	0	1	0	2	1	N	0	0	0	0	0	0	0	0	0	1	0	0	Y				1	알모그란	0	0	1
440	cmc-0028	M-014	0	201410021132	11	201410021332	13	2시간 0분	120	20141002	약함	0	3	0	0	0	1	0	0	1	0	0	0	1	0	1	1	N	0	0	0	0	0	0	0	0	0	0	0	0	Y				1	알모그란	0	0	1
552	cmc-0028	M-014	0	201410061133	11	201410061233	12	1시간 0분	60	20141006	약함	0	2	1	0	0	0	0	1	2	1	0	0	1	0	1	1	N	0	0	0	0	0	0	0	0	0	1	0	0	Y				1	알모그란	0	0	1
680	cmc-0028	M-014	0	201410100904	09	201410101004	10	1시간 0분	60	20141010	약함	0	2	1	0	0	1	0	1	3	1	0	0	1	0	1	1	N	0	0	0	0	0	0	0	0	0	1	0	0	Y				1	알모그란	0	0	1
681	cmc-0028	M-014	0	201410110805	08	201410110905	09	1시간 0분	60	20141011	약함	0	2	1	0	0	0	0	0	1	1	0	0	1	0	1	1	N	0	0	0	0	0	0	0	0	0	1	0	0	Y				1	알모그란	0	0	1
701	cmc-0028	M-014	0	201410140809	08	201410142359	23	15시간 50분	950	20141014	약함	0	2	1	0	0	0	0	0	1	1	0	0	1	0	1	1	Y	1	0	0	0	0	0	0	0	0	1	0	0	Y				1	알모그란	0	1	0
747	cmc-0028	M-014	0	201410160721	07	201410161521	15	8시간 0분	480	20141016	약함	0	3	1	0	0	0	0	1	2	1	0	0	1	0	1	1	Y	1	0	1	0	0	0	0	1	0	1	0	0	Y				1	알모그란	0	1	0
748	cmc-0028	M-014	0	201410170823	08	201410172123	21	13시간 0분	780	20141017	약함	0	3	1	0	0	0	0	1	2	1	0	0	1	0	1	1	Y	1	0	1	0	0	0	0	1	0	1	0	0	Y				1	알모그란	0	1	0
785	cmc-0028	M-014	0	201410180817	08	201410181117	11	3시간 0분	180	20141018	약함	0	2	1	0	0	1	0	1	3	1	0	1	0	0	1	0		0	0	0	0	0	0	0	0	0	0	0	0	Y				1	알모그란	0	1	0
786	cmc-0028	M-014	0	201410191018	10			5시간 0분	300	20141019	약함	0	3	1	0	0	0	0	1	2	1	0	1	0	0	1	0	N	0	0	0	0	0	0	0	0	0	0	0	0	Y				1	알모그란	0	0	1
1319	cmc-0028	M-014	0	201411030854	08	201411031054	10	2시간 0분	120	20141103	중간	1	4	0	1	0	0	0	0	1	1	1	0	1	0	2	1	Y	1	0	0	0	0	0	0	0	0	1	0	0	Y				1	알모그란	0	0	1
1333	cmc-0028	M-014	0	201411110720	07	201411110920	09	2시간 0분	120	20141111	중간	1	4	0	1	0	0	0	0	1	1	0	0	1	0	1	1	N	0	0	0	0	0	0	0	0	0	1	0	0	Y				1	알모그란	0	0	1
1334	cmc-0028	M-014	0	201411120729	07	201411120929	09	2시간 0분	120	20141112	약함	0	2	1	0	0	0	0	1	2	1	0	0	1	0	1	1	Y	1	0	0	0	0	0	0	0	0	1	0	0	Y				1	알모그란	0	0	1
386	cmc-0032	CM-005	0	201409291134	11	201409291934	19	8시간 0분	480	20140929	중간	1	5	0	0	0	0	0	1	1	0	0	1	0	0	1	0	Y	1	0	1	0	0	0	1	2	1	1	1	1	N
387	cmc-0032	CM-005	0	201409300838	08	201409301559	15	7시간 21분	441	20140930	중간	1	4	0	0	0	0	0	1	1	0	1	1	0	0	2	1	N	0	0	1	0	0	1	0	2	0	1	0	0	N
548	cmc-0032	CM-005	0	201410051234	12	201410051419	14	1시간 45분	105	20141005	약함	0	3	0	0	0	0	0	1	1	0	0	1	0	0	1	0	N	0	0	1	0	0	0	0	1	0	0	0	0	N
1835	cmc-0032	CM-005	0	201411221120	11	201411221610	16	4시간 50분	290	20141122	심함	1	9	0	0	0	1	0	1	2	0	0	1	1	1	3	1	Y	1	0	1	0	0	1	0	2	0	1	0	0	Y	1					0	0	1
1842	cmc-0032	CM-005	0	201411291120	11	201411291440	14	3시간 20분	200	20141129	중간	1	6	0	0	0	0	1	1	2	0	1	0	1	0	2	1	Y	1	0	1	0	0	0	1	2	1	1	1	1	N
263	cmc-0033	CM-006	1	201409221700	17	201409221857	18	1시간 57분	117	20140922	약함	0	1	1	0	0	0	0	0	1	1	1	0	1	0	2	1	N	0	0	0	0	0	0	0	0	0	1	0	0	N
432	cmc-0033	CM-006	1	201410022230	22	201410022324	23	54분	54	20141002	약함	0	1	0	0	1	0	0	0	1	0	0	0	0	1	1	0	Y	1	0	0	0	0	0	0	0	0	0	0	0	Y				1	병원약	0	1	0
729	cmc-0033	CM-006	1	201410160646	06	201410162359	23	17시간 13분	1033	20141016	심함	1	8	1	0	0	0	0	1	2	1	1	1	1	0	3	1	Y	1	0	1	0	0	0	0	1	0	1	0	0	Y	1	1		2	병원약	1	0	0
821	cmc-0033	CM-006	1	201410211809	18	201410212109	21	3시간 0분	180	20141021	약함	0	1	1	0	0	0	0	0	1	1	1	0	0	0	1	1	N	0	0	0	0	0	0	0	0	0	1	0	0	N
1194	cmc-0033	CM-006	1	201411061626	16	201411062359	23	7시간 33분	453	20141106	약함	0	2	0	0	1	1	0	0	2	0	1	0	1	0	2	1		0	0	1	0	0	0	1	2	1	0	1	0	Y	2					1	0	0
1258	cmc-0033	CM-006	1	201411090705	07	201411091805	18	11시간 0분	660	20141109	약함	0	2	1	0	1	0	0	0	2	1	1	0	1	0	2	1	Y	1	0	0	0	0	0	0	0	0	1	0	0	Y				1	병원악	0	1	0
1565	cmc-0033	CM-006	1	201411230926	09	201411232359	23	14시간 33분	873	20141123	약함	0	8	0	1	0	0	0	1	2	1	0	0	1	0	1	1		0	0	0	0	0	0	0	0	0	1	0	0	Y	1			1	병원약	0	1	0
1740	cmc-0033	CM-006	1	201412021317	13	201412021717	17	4시간 0분	240	20141202	약함	0	2	1	0	0	0	0	0	1	1	1	0	0	0	1	1		0	0	0	0	0	0	0	0	0	1	0	0	Y				1	병원약	0	0	1
1796	cmc-0048	M-032	1	201412071532	15			1시간 0분	60	20141207	약함	0	2	1	0	0	0	0	0	1	1	1	0	0	0	1	1	N	0	0	0	0	0	0	0	0	0	1	0	0	N
1368	cmc-0049	M-033	0	201411122000	20	201411122200	22	2시간 0분	120	20141112	약함	0		0	1	0	0	0	0	1	1	0	1	0	0	1	0		0	0	0	0	0	0	0	0	0	0	0	0	N
2371	cmc-0049	M-033	0	201412311759	17	201412312000	20	2시간 1분	121	20141231	중간	1	6	0	0	1	1	0	0	2	0	0	0	0	1	1	0	N	0	0	1	0	0	1	0	2	0	0	0	0	Y				2		0	1	0
2481	cmc-0049	M-033	0	201501051400	14	201501052000	20	6시간 0분	360	20150105	약함	0	3	0	0	1	0	0	0	1	0	0	0	0	1	1	0	N	0	0	1	0	0	0	0	1	0	0	0	0	N
1595	cmc-0050	M-034	1	201411161630	16	201411161900	19	2시간 30분	150	20141116	약함	0		0	0	0	1	0	0	1	0	1	0	0	0	1	1	N	0	0	0	0	0	0	0	0	0	0	0	0	Y				2	병원처방전약	0	0	1
1727	cmc-0063	M-036	0	201412030500	05	201412030800	08	3시간 0분	180	20141203	약함	0	2	0	1	0	0	0	0	1	1	0	0	1	0	1	1	Y	1	0	0	0	0	0	0	0	0	1	0	0	Y			1			0	0	1
2335	cmc-0063	M-036	0	201412301800	18	201412302100	21	3시간 0분	180	20141230	중간	1	5	0	0	0	1	0	0	1	0	0	0	0	1	1	0	Y	1	0	0	0	0	0	0	0	0	1	0	0	Y			1			0	0	1
3008	cmc-0063	M-036	0	201501261700	17	201501261900	19	2시간 0분	120	20150126	중간	1	6	0	0	0	1	0	0	1	0	1	0	0	0	1	1	Y	1	0	0	0	0	0	0	0	0	1	0	0	Y			1			0	0	1
3543	cmc-0063	M-036	0	201502110900	09	201502111200	12	3시간 0분	180	20150211	심함	1	8	0	0	0	1	0	0	1	0	0	1	0	0	1	0	Y	1	0	0	0	0	0	0	0	0	1	0	0	Y			1			1	0	0
3587	cmc-0063	M-036	0	201502140630	06	201502140750	07	1시간 20분	80	20150214	약함	0	2	1	0	0	0	0	0	1	1	0	0	1	0	1	1	Y	1	0	0	0	0	0	0	0	0	1	0	0	Y			1			0	0	1
3839	cmc-0063	M-036	0	201502231640	16	201502231900	19	2시간 20분	140	20150223	약함	0	2	0	0	0	1	0	0	1	0	0	0	1	0	1	1	N	0	0	0	0	0	0	0	0	0	0	0	0	Y			1			0	0	1
1852	cmc-0064	M-037	1	201412091152	11	201412091348	13	1시간 56분	116	20141209	약함	0	3	0	0	1	0	0	0	1	0	1	0	0	0	1	1	N	0	0	0	0	0	1	0	1	0	0	0	0	N
2102	cmc-0066	M-039	1	201412201600	16	201412201920	19	3시간 20분	200	20141220	약함	0		1	0	0	0	0	0	1	1	0	0	1	0	1	1	N	0	0	0	0	0	0	0	0	0	1	0	0	Y				2		0	0	1
3850	cmc-0068	M-041	0	201502210738	07	201502212359	23	16시간 21분	981	20150221	약함	0	2	0	1	0	0	0	0	1	1	1	0	0	0	1	1	N	0	0	0	0	0	0	0	0	0	1	0	0	Y				1	병원처방	0	0	1
2065	cmc-0069	M-042	0	201412170809	08	201412171309	13	5시간 0분	300	20141217	중간	1	5	0	0	1	0	0	0	1	0	0	0	0	1	1	0	N	0	0	0	0	0	0	0	0	0	0	0	0	Y				2	알모그란정.맥페란정	0	0	1
2252	cmc-0069	M-042	0	201412190800	08	201412191047	10	2시간 47분	167	20141219	약함	0	2	0	0	1	1	0	0	2	0	0	0	0	1	1	0	N	0	0	0	0	0	0	0	0	0	0	0	0	N
3016	cmc-0069	M-042	0	201501271912	19	201501272012	20	1시간 0분	60	20150127	약함	0	1	0	0	1	0	0	0	1	0	0	0	0	1	1	0	N	0	0	0	0	0	0	0	0	0	0	0	0	N
3333	cmc-0069	M-042	0	201502061800	18	201502062030	20	2시간 30분	150	20150206	중간	1	5	0	1	0	0	0	0	1	1	0	1	0	0	1	0	N	0	0	0	0	0	0	0	0	0	1	0	0	Y		2				0	0	1
4488	cmc-0077	M-049	1	201503061500	15	201503061700	17	2시간 0분	120	20150306	약함	0	3	0	0	1	0	0	0	1	0	1	0	0	0	1	1	N	0	0	0	0	0	0	0	0	0	0	0	0	N
2867	cmc-0078	M-050	1	201501211600	16			3시간 40분	220	20150121	약함	0	3	0	0	0	1	0	0	1	0	0	0	0	1	1	0	N	0	0	1	0	0	0	0	1	0	0	0	0	N
2934	cmc-0078	M-050	1	201501241841	18	201501242359	23	5시간 18분	318	20150124	약함	0	1	0	0	1	0	0	0	1	0	0	0	0	1	1	0	N	0	1	0	0	1	0	0	1	0	0	1	0	N
55	dha-0004	EM4	1	201408130630	06	201408131200	12	5시간 30분	330	20140813	약함	0	2	0	0	0	1	1	1	3	0	0	0	0	1	1	0	N	0	0	0	0	0	0	0	0	0	0	0	0	N
138	dha-0009	EM9	0	201409021720	17	201409022050	20	3시간 30분	210	20140902	약함	0	2	1	0	0	0	0	0	1	1	1	0	0	0	1	1	Y	1	0	0	0	0	0	0	0	0	1	0	0	Y				1	알모그란	0	0	1
166	dha-0009	EM9	0	201409051630	16	201409051930	19	3시간 0분	180	20140905	약함	0	3	0	1	0	0	0	0	1	1	0	0	1	0	1	1	Y	1	0	0	0	0	0	0	0	0	1	0	0	Y				1	알모그란	0	0	1
306	dha-0009	EM9	0	201409171522	15	201409171720	17	1시간 58분	118	20140917	중간	1	6	0	1	0	0	0	0	1	1	0	1	0	0	1	0	Y	1	0	0	0	0	0	0	0	0	1	0	0	Y				1	알모그란	0	0	1
391	dha-0009	EM9	0	201409251400	14	201409251656	16	2시간 56분	176	20140925	약함	0	3	0	1	0	0	0	0	1	1	1	0	0	0	1	1		0	0	0	0	0	0	0	0	0	1	0	0	Y				1	알모그란	0	0	1
445	dha-0009	EM9	0	201409292100	21	201409292300	23	2시간 0분	120	20140929	약함	0	2	0	1	0	0	0	0	1	1	1	0	0	0	1	1		0	0	0	0	0	0	0	0	0	1	0	0	Y				1	알모그란	0	0	1
516	dha-0009	EM9	0	201410051604	16	201410052004	20	4시간 0분	240	20141005	약함	0	3	0	1	0	0	0	0	1	1	1	0	0	0	1	1		0	0	0	0	0	0	0	0	0	1	0	0	Y				1	알모그란	0	0	1
627	dha-0009	EM9	0	201410121600	16	201410121830	18	2시간 30분	150	20141012	약함	0	3	0	1	0	0	0	0	1	1	0	0	1	0	1	1		0	0	0	0	0	0	0	0	0	1	0	0	Y				1	알모그란	0	0	1
637	dha-0009	EM9	0	201410130900	09	201410131100	11	2시간 0분	120	20141013	약함	0	2	0	1	0	0	0	0	1	1	1	0	0	0	1	1		0	0	0	0	0	0	0	0	0	1	0	0	Y				1	알모그란	0	0	1
723	dha-0009	EM9	0	201410170756	07	201410170956	09	2시간 0분	120	20141017	약함	0	2	0	1	0	0	0	0	1	1	0	0	0	0	0	0		0	0	0	0	0	0	0	0	0	0	0	0	Y				1	알모그란	0	0	1
894	dha-0009	EM9	0	201410281308	13	201410281808	18	5시간 0분	300	20141028	중간	1	4	0	1	0	0	0	0	1	1	1	0	0	0	1	1		0	0	0	0	0	0	0	0	0	1	0	0	Y				1	알모그란	0	1	0
955	dha-0009	EM9	0	201411011217	12	201411011800	18	5시간 43분	343	20141101	약함	0	3	0	1	0	0	0	0	1	1	0	0	1	0	1	1	N	0	0	0	0	0	0	0	0	0	1	0	0	Y				1	알모그란	0	0	1
259	dha-0010	em10	1	201409131300	13	201409132359	23	10시간 59분	659	20140913	약함	0	3	0	1	0	0	0	1	2	1	1	0	1	0	2	1	N	0	0	0	0	0	0	0	0	0	1	0	0	N
273	dha-0010	em10	1	201409141030	10	201409142359	23	7시간 19분	439	20140914	약함	0	2	0	1	0	0	0	0	1	1	0	0	0	1	1	0	N	0	0	0	0	0	0	0	0	0	0	0	0	N
279	dha-0010	em10	1	201409150800	08	201409152359	23	15시간 59분	959	20140915	약함	0	2	0	1	1	0	0	1	3	1	0	1	0	1	2	0	N	0	0	0	0	0	0	0	0	0	0	0	0	N
293	dha-0010	em10	1	201409161000	10	201409162359	23	13시간 59분	839	20140916	약함	0	2	1	0	0	1	0	0	2	1	1	0	0	1	2	1	N	0	0	0	0	0	0	0	0	0	1	0	0	N
349	dha-0010	em10	1	201409221300	13	201409222359	23	10시간 59분	659	20140922	약함	0	5	0	1	0	0	0	0	1	1	1	0	0	0	1	1	N	0	0	0	0	0	0	0	0	0	1	0	0	N
451	dha-0010	em10	1	201410010756	07	201410012359	23	16시간 3분	963	20141001	약함	0	3	0	0	0	0	0	1	1	0	0	0	0	1	1	0	N	0	0	1	0	0	0	0	1	0	0	0	0	N
651	dha-0010	em10	1	201410141300	13	201410142359	23	10시간 59분	659	20141014	약함	0	4	0	1	1	0	0	1	3	1	1	0	0	1	2	1	N	0	0	1	0	0	0	0	1	0	1	0	0	N
660	dha-0010	em10	1	201410151300	13	201410152359	23	10시간 59분	659	20141015	약함	0	4	0	0	0	1	0	1	2	0	0	0	0	1	1	0	N	0	0	1	0	0	0	0	1	0	0	0	0	N
731	dha-0010	em10	1	201410161300	13	201410162359	23	10시간 59분	659	20141016	약함	0	5	0	0	1	1	0	1	3	0	0	0	0	1	1	0	N	0	0	1	0	0	0	0	1	0	0	0	0	N
730	dha-0010	em10	1	201410181000	10	201410182359	23	13시간 59분	839	20141018	중간	1	5	0	0	1	1	0	1	3	0	0	0	0	1	1	0	N	0	0	0	0	0	0	0	0	0	0	0	0	N
866	dha-0010	em10	1	201410261230	12	201410261800	18	5시간 30분	330	20141026	약함	0	3	0	1	0	0	1	0	2	1	0	0	0	1	1	0	N	0	0	0	0	0	0	1	1	0	0	0	0	N
983	dha-0010	em10	1	201411031400	14	201411032359	23	9시간 59분	599	20141103	중간	1	5	1	0	1	0	1	0	3	1	1	0	0	1	2	1	N	0	0	0	0	0	0	1	1	0	1	0	0	N
1030	dha-0010	em10	1	201411050800	08	201411052359	23	15시간 59분	959	20141105	약함	0	4	0	0	1	1	0	0	2	0	0	0	0	1	1	0	N	0	0	0	0	0	0	0	0	0	0	0	0	N
1029	dha-0010	em10	1	201411060800	08	201411062359	23	15시간 59분	959	20141106	중간	1	5	0	0	1	1	0	0	2	0	0	0	0	1	1	0	N	0	0	0	0	0	0	0	0	0	0	0	0	N
1119	dha-0010	em10	1	201411071051	10	201411072251	22	12시간 0분	720	20141107	약함	0	4	0	0	1	1	0	0	2	0	0	0	0	1	1	0	N	0	0	0	0	0	0	0	0	0	0	0	0	N
1098	dha-0010	em10	1	201411091553	15	201411092253	22	7시간 0분	420	20141109	중간	1	7	0	0	1	1	0	0	2	0	0	0	1	0	1	1	N	0	0	0	0	0	0	0	0	0	1	0	0	Y				1	나라믹	0	0	1
1097	dha-0010	em10	1	201411100954	09	201411102359	23	14시간 5분	845	20141110	약함	0	3	0	0	1	1	0	0	2	0	0	0	0	1	1	0	N	0	0	1	0	0	0	0	1	0	0	0	0	N
1118	dha-0010	em10	1	201411111300	13	201411112359	23	10시간 59분	659	20141111	중간	1	7	0	1	0	0	0	1	2	1	0	0	1	0	1	1	N	0	0	0	0	0	0	0	0	0	1	0	0	Y				1	나라믹	0	1	0
1163	dha-0010	em10	1	201411130839	08	201411132359	23	15시간 20분	920	20141113	약함	0	3	0	0	0	1	1	0	2	0	0	0	1	1	2	1	N	0	0	0	0	0	0	0	0	0	0	0	0	N
1219	dha-0010	em10	1	201411161440	14			8시간 0분	480	20141116	약함	0	4	0	0	1	1	1	0	3	0	0	0	0	1	1	0	N	0	0	1	0	0	0	0	1	0	0	0	0	N
131	dha-0014	em14	0	201409010900	09			5시간 16분	316	20140901	중간	1	5	1	0	0	0	1	0	2	1	1	0	0	0	1	1	N	0	0	0	0	0	0	0	0	0	1	0	0	Y				4	병원처방약	0	0	1
174	dha-0014	em14	0	201409050830	08	201409051315	13	4시간 45분	285	20140905	약함	0	3	0	0	1	0	0	0	1	0	0	0	1	0	1	1	N	0	0	0	0	0	0	0	0	0	0	0	0	Y				4	병원처방약	0	0	1
179	dha-0014	em14	0	201409060700	07	201409061530	15	8시간 30분	510	20140906			5	0	0	1	0	0	1	2	0	0	1	0	1	2	0	N	0	0	0	0	0	0	0	0	0	0	0	0	Y				4	병원처방약	0	0	1
209	dha-0014	em14	0	201409091605	16	201409092005	20	4시간 0분	240	20140909	약함	0	3	0	0	0	0	1	0	1	0	0	0	1	0	1	1	N	0	0	0	0	0	0	0	0	0	0	0	0	N
276	dha-0014	em14	0	201409140905	09	201409141305	13	4시간 0분	240	20140914	중간	1	6	0	0	0	1	0	0	1	0	0	0	1	1	2	1	N	0	0	0	0	0	0	0	0	0	1	0	0	Y				4	병원처방약	0	0	1
360	dha-0014	em14	0	201409211030	10	201409211600	16	5시간 30분	330	20140921	중간	1	5	0	0	0	0	1	1	2	0	1	0	1	0	2	1	N	0	0	0	0	0	0	0	0	0	1	0	0	Y				4	병원처방	0	0	1
379	dha-0014	em14	0	201409231306	13	201409232006	20	7시간 0분	420	20140923	중간	1	6	0	0	1	1	0	0	2	0	0	1	1	0	2	1	N	0	0	0	0	0	0	0	0	0	1	0	0	Y				4	처방약	0	0	1
425	dha-0014	em14	0	201409271620	16	201409272359	23	7시간 39분	459	20140927			8	1	0	0	0	0	1	2	1	1	0	0	0	1	1	N	0	0	0	0	0	0	0	0	0	1	0	0	Y				4	처방약	1	0	0
426	dha-0014	em14	0	201409280922	09	201409281622	16	7시간 0분	420	20140928	중간	1	7	1	0	0	0	1	0	2	1	0	0	1	0	1	1	N	0	0	0	0	0	0	0	0	0	1	0	0	Y				4	처방약	0	0	1
512	dha-0014	em14	0	201410040759	07	201410041559	15	8시간 0분	480	20141004	약함	0	4	0	0	0	0	1	0	1	0	0	1	0	0	1	0	N	0	0	0	0	0	0	0	0	0	0	0	0	N
642	dha-0014	em14	0	201410121447	14	201410122359	23	9시간 12분	552	20141012	중간	1	5	0	0	1	1	0	1	3	0	0	0	1	0	1	1	N	0	0	0	0	0	0	0	0	0	1	0	0	Y				4	처방약	0	1	0
686	dha-0014	em14	0	201410141100	11	201410141839	18	7시간 39분	459	20141014	중간	1	5	0	0	1	1	0	1	3	0	1	0	1	0	2	1	N	0	0	0	0	0	0	0	0	0	1	0	0	Y				4	처방약	0	0	1
789	dha-0014	em14	0	201410210724	07	201410211324	13	6시간 0분	360	20141021	약함	0	4	0	0	0	1	1	0	2	0	1	0	0	0	1	1	N	0	0	0	0	0	0	0	0	0	0	0	0	N
912	dha-0014	em14	0	201410251019	10	201410251819	18	8시간 0분	480	20141025	중간	1	5	0	0	0	1	1	1	3	0	0	1	0	1	2	0	N	0	0	0	0	0	0	0	0	0	0	0	0	Y				4	처방약	0	0	1
914	dha-0014	em14	0	201410270921	09	201410271521	15	6시간 0분	360	20141027	중간	1	5	0	0	1	1	0	1	3	0	0	1	0	1	2	0	N	0	0	0	0	0	0	0	0	0	0	0	0	Y				4	처방약	0	0	1
1048	dha-0014	em14	0	201411040725	07	201411041725	17	10시간 0분	600	20141104	중간	1	7	0	0	1	1	1	1	4	0	0	0	1	1	2	1	N	0	0	0	0	0	0	0	0	0	1	0	0	Y				4	처방약	0	1	0
1087	dha-0014	em14	0	201411081026	10	201411081626	16	6시간 0분	360	20141108	중간	1	5	0	0	0	1	1	1	3	0	0	1	1	0	2	1	N	0	0	0	0	0	0	0	0	0	1	0	0	Y				4	처방약	0	0	1
1271	dha-0014	em14	0	201411130833	08	201411131433	14	6시간 0분	360	20141113	중간	1	4	0	0	1	1	0	1	3	0	0	1	1	0	2	1	N	0	0	0	0	0	0	0	0	0	1	0	0	Y				4	처방약	0	0	1
1340	dha-0014	em14	0	201411230810	08	201411231220	12	4시간 10분	250	20141123	중간	1	5	0	0	0	1	0	1	2	0	0	1	1	0	2	1	N	0	0	0	0	0	0	0	0	0	1	0	0	Y				4	처방약	0	1	0
162	dha-0015	em15	0	201409031500	15			4시간 0분	240	20140903	약함	0	2	0	0	0	1	0	0	1	0	0	0	0	1	1	0	N	0	0	0	0	0	0	0	0	0	0	0	0	Y				1		0	1	0
370	dha-0015	em15	0	201409191300	13	201409192200	22	9시간 0분	540	20140919	중간	1	5	0	0	0	1	1	1	3	0	0	0	0	0	0	0		0	0	0	0	0	0	0	0	0	0	0	0	Y				1		0	1	0
419	dha-0015	em15	0	201409261500	15	201409262200	22	7시간 0분	420	20140926	약함	0	4	0	0	1	0	0	1	2	0	0	0	0	1	1	0	N	0	0	1	0	0	0	0	1	0	0	0	0	N
817	dha-0015	em15	0	201410181030	10	201410181730	17	7시간 0분	420	20141018	중간	1	6	0	1	1	1	0	0	3	1	1	0	0	1	2	1	Y	1	0	0	0	0	0	0	0	0	1	0	0	Y				1		0	1	0
814	dha-0015	em15	0	201410221028	10	201410222000	20	9시간 32분	572	20141022	중간	1	6	0	0	1	1	0	1	3	0	1	0	0	1	2	1	N	0	0	0	0	0	0	0	0	0	1	0	0	Y				1		0	1	0
302	dha-0018	EM18	1	201409171640	16	201409171850	18	2시간 10분	130	20140917	약함	0	3	0	0	0	1	0	0	1	0	0	0	0	1	1	0	N	0	0	0	0	0	0	0	0	0	0	0	0	N
311	dha-0018	EM18	1	201409181648	16	201409182359	23	7시간 11분	431	20140918	약함	0	3	0	1	0	0	0	0	1	1	0	1	0	1	2	0	N	0	0	0	0	0	0	0	0	0	0	0	0	N
804	dha-0018	EM18	1	201410231913	19	201410232359	23	4시간 46분	286	20141023	약함	0	3	1	0	0	0	0	0	1	1	0	1	0	0	1	0		0	0	0	0	0	0	0	0	0	0	0	0	N
1314	dha-0018	EM18	1	201411221143	11	201411221443	14	3시간 0분	180	20141122	약함	0	1	1	0	0	0	0	0	1	1	1	0	0	0	1	1	N	0	0	0	0	0	0	0	0	0	1	0	0	N
1625	dha-0018	EM18	1	201411280751	07	201411281056	10	3시간 5분	185	20141128	약함	0	1	1	0	0	0	0	0	1	1	0	1	1	0	2	1	N	0	0	0	0	0	0	0	0	0	1	0	0	N
396	dha-0022	em22	0	201409250600	06	201409251410	14	8시간 10분	490	20140925	약함	0	1	0	0	0	0	1	0	1	0	0	0	1	0	1	1	N	0	0	0	0	0	0	0	0	0	0	0	0	N
447	dha-0022	em22	0	201409301630	16			4시간 0분	240	20140930	약함	0	1	0	0	0	0	1	0	1	0	0	0	1	0	1	1	N	0	0	0	0	0	1	0	1	0	0	0	0	N
540	dha-0022	em22	0	201410061330	13	201410061800	18	4시간 30분	270	20141006	약함	0	1	0	0	1	0	0	0	1	0	0	1	0	0	1	0		0	0	0	0	0	0	0	0	0	0	0	0	Y	1					1	0	0
932	dha-0022	em22	0	201410301825	18	201410302359	23	5시간 34분	334	20141030	약함	0	1	1	0	0	0	0	0	1	1	1	0	0	0	1	1		0	0	0	0	0	1	0	1	0	1	0	0	Y			1			0	1	0
1887	dha-0022	em22	0	201412151415	14	201412151630	16	2시간 15분	135	20141215	약함	0	7	1	0	0	0	0	0	1	1	0	0	1	0	1	1		0	0	0	0	0	0	0	0	0	1	0	0	Y			1			0	0	1
2035	dha-0022	em22	0	201412221539	15	201412222039	20	5시간 0분	300	20141222	약함	0		1	0	0	0	0	0	1	1	0	0	1	0	1	1	N	0	0	0	0	0	0	0	0	0	1	0	0	Y			1			0	0	1
1083	dha-0023	EM23	0	201411082000	20	201411082359	23	3시간 59분	239	20141108	약함	0		0	0	0	0	1	0	1	0	0	0	0	1	1	0		0	0	0	0	0	0	0	0	0	0	0	0	N
1256	dha-0031	em31	0	201411192200	22	201411192359	23	1시간 59분	119	20141119	약함	0	1	1	0	1	0	0	0	2	1	0	1	0	0	1	0	N	0	1	0	0	1	0	0	1	0	0	1	0	N
1287	dha-0031	em31	0	201411202200	22	201411202300	23	1시간 0분	60	20141120	약함	0	1	1	0	0	0	0	0	1	1	0	1	0	0	1	0	N	0	1	0	0	1	0	0	1	0	0	1	0	N
566	dha-0033	em33	1	201410082217	22	201410082359	23	1시간 42분	102	20141008	약함	0	1	0	0	0	0	0	1	1	0	0	0	1	0	1	1	N	0	0	0	0	0	0	1	1	0	0	0	0	N
604	dha-0033	em33	1	201410111004	10	201410112359	23	13시간 55분	835	20141011	중간	1	5	0	0	1	0	0	0	1	0	0	0	0	1	1	0		0	0	0	0	0	0	1	1	0	0	0	0	Y				1	병원처방약	0	1	0
625	dha-0033	em33	1	201410122230	22	201410122359	23	1시간 29분	89	20141012	중간	1	3	0	0	1	0	0	0	1	0	0	0	1	0	1	1		0	0	0	0	0	0	1	1	0	1	0	0	Y		2				0	1	0
928	dha-0033	em33	1	201410312026	20	201410312359	23	3시간 33분	213	20141031	중간	1	4	0	0	1	0	0	0	1	0	0	0	0	1	1	0	N	0	0	0	0	0	0	0	0	0	0	0	0	Y	2					1	0	0
1015	dha-0033	em33	1	201411052101	21	201411052359	23	2시간 58분	178	20141105			3	1	0	0	0	0	0	1	1	1	0	0	0	1	1		0	0	0	0	0	0	0	0	0	1	0	0	Y	212					0	1	0
1989	dha-0033	em33	1	201412222000	20	201412222359	23	3시간 59분	239	20141222	약함	0	3	0	0	1	0	0	0	1	0	0	0	0	0	0	0		0	0	0	0	0	0	0	0	0	0	0	0	N
823	dha-0040	EM40	1	201410241800	18	201410241830	18	30분	30	20141024	약함	0	2	0	1	0	0	0	0	1	1	0	0	1	0	1	1	Y	1	0	0	0	0	0	1	1	0	1	0	0	N
945	dha-0040	EM40	1	201411011800	18	201411011840	18	40분	40	20141101	중간	1	5	0	1	0	0	0	0	1	1	0	1	1	0	2	1	Y	1	0	0	0	0	0	1	1	0	1	0	0	Y	1	1	1			0	0	1
1053	dha-0040	EM40	1	201411060100	01	201411060300	03	2시간 0분	120	20141106	약함	0	2	0	1	0	0	0	0	1	1	1	0	0	0	1	1	N	0	0	0	0	0	0	0	0	0	1	0	0	N
1032	dha-0042	em42	0	201411061400	14			6시간 0분	360	20141106	중간	1	4	0	0	1	0	0	1	2	0	0	0	1	1	2	1	N	0	0	0	0	0	0	0	0	0	1	0	0	Y			1			0	0	1
1059	dha-0042	em42	0	201411071500	15	201411072300	23	8시간 0분	480	20141107	약함	0	3	0	0	1	0	0	1	2	0	0	0	1	1	2	1	N	0	0	0	0	0	0	0	0	0	0	0	0	Y	1		1			0	0	1
1094	dha-0042	em42	0	201411091300	13	201411092300	23	10시간 0분	600	20141109	약함	0	1	0	0	1	0	0	1	2	0	0	0	1	1	2	1	N	0	0	0	0	0	0	0	0	0	0	0	0	N
1113	dha-0042	em42	0	201411101100	11			12시간 0분	720	20141110	약함	0	1	0	0	1	0	0	1	2	0	0	0	1	1	2	1	N	0	0	0	0	0	0	0	0	0	0	0	0	N
1117	dha-0042	em42	0	201411111400	14	201411112100	21	7시간 0분	420	20141111	약함	0	3	0	0	1	0	0	1	2	0	0	0	1	1	2	1	N	0	0	0	0	0	0	0	0	0	0	0	0	Y			1			0	0	1
1172	dha-0042	em42	0	201411131150	11	201411132000	20	8시간 10분	490	20141113	약함	0	3	0	0	1	0	0	1	2	0	0	0	1	1	2	1	N	0	0	0	0	0	0	0	0	0	0	0	0	Y	1					0	0	1
1318	dha-0042	em42	0	201411210800	08	201411211600	16	8시간 0분	480	20141121	약함	0	3	0	0	1	0	0	1	2	0	0	0	1	1	2	1	N	0	0	0	0	0	0	0	0	0	0	0	0	Y			1			0	0	1
1319	dha-0042	em42	0	201411220900	09	201411221500	15	6시간 0분	360	20141122	약함	0	3	0	0	1	0	0	1	2	0	0	0	1	1	2	1	N	0	0	0	0	0	0	0	0	0	0	0	0	Y	1					0	0	1
1487	dha-0042	em42	0	201411280900	09	201411281700	17	8시간 0분	480	20141128			2	0	0	1	0	0	1	2	0	0	0	0	1	1	0	N	0	0	0	0	0	0	0	0	0	0	0	0	Y			1			0	0	1
1489	dha-0042	em42	0	201411301100	11			9시간 0분	540	20141130	약함	0	2	0	0	1	0	0	1	2	0	0	0	0	1	1	0	N	0	0	0	0	0	0	0	0	0	0	0	0	Y			1			0	0	1
1704	dha-0042	em42	0	201412081100	11	201412081600	16	5시간 0분	300	20141208	약함	0	1	0	0	1	0	0	1	2	0	0	0	1	0	1	1	N	0	0	0	0	0	0	0	0	0	0	0	0	Y			1			0	0	1
1798	dha-0042	em42	0	201412130800	08			4시간 0분	240	20141213	약함	0	2	0	0	1	0	0	0	1	0	0	0	1	0	1	1	N	0	0	0	0	0	0	0	0	0	0	0	0	Y			1			0	0	1
2093	dha-0042	em42	0	201412271330	13	201412272130	21	8시간 0분	480	20141227	약함	0	3	0	0	0	1	0	1	2	0	1	0	1	0	2	1	N	0	0	0	0	0	0	0	0	0	0	0	0	Y			1			0	0	1
1435	dha-0044	em44	0	201411261800	18	201411262258	22	4시간 58분	298	20141126	약함	0	3	0	0	0	0	0	1	1	0	0	0	0	1	1	0	N	0	0	0	0	0	1	0	1	0	0	0	0	N
2364	dha-0044	em44	0	201501080935	09	201501082359	23	14시간 24분	864	20150108	중간	1	6	0	0	0	0	0	1	1	0	0	0	1	0	1	1	N	0	0	0	0	0	0	0	0	0	1	0	0	Y	2					0	1	0
2554	dha-0044	em44	0	201501162100	21	201501162359	23	2시간 59분	179	20150116	약함	0	4	0	0	0	1	0	0	1	0	0	0	1	0	1	1	N	0	0	0	0	0	0	0	0	0	0	0	0	N
2309	dha-0049	em49	0	201501040010	00	201501042359	23	23시간 49분	1429	20150104	약함	0	1	1	0	0	0	0	0	1	1	0	0	0	1	1	0	N	0	0	0	0	0	0	0	0	0	0	0	0	N
1326	dha-0050	EM50	0	201411230600	06	201411231100	11	5시간 0분	300	20141123	약함	0	2	0	1	1	0	0	0	2	1	0	0	0	1	1	0	N	0	0	0	0	0	0	0	0	0	0	0	0	Y		1				0	1	0
2008	dha-0050	EM50	0	201412230923	09	201412231233	12	3시간 10분	190	20141223	약함	0	2	1	0	0	0	0	0	1	1	0	0	0	1	1	0	N	0	0	0	0	0	0	0	0	0	0	0	0	Y		1				0	0	1
2079	dha-0050	EM50	0	201412270621	06	201412272359	23	17시간 38분	1058	20141227	약함	0	2	0	1	0	0	1	0	2	1	0	0	1	0	1	1	N	0	0	0	0	0	0	0	0	0	1	0	0	Y	2					0	0	1
2150	dha-0050	EM50	0	201412300705	07	201412301005	10	3시간 0분	180	20141230	약함	0	2	0	1	0	0	0	0	1	1	0	0	0	1	1	0	N	0	0	0	0	0	0	0	0	0	0	0	0	Y	2					0	0	1
2239	dha-0050	EM50	0	201501020730	07	201501020930	09	2시간 0분	120	20150102	약함	0	2	0	1	0	0	0	0	1	1	0	0	0	1	1	0	N	0	0	0	0	0	0	0	0	0	0	0	0	Y	2					0	0	1
2706	dha-0050	EM50	0	201501240800	08	201501241100	11	3시간 0분	180	20150124	약함	0	2	0	0	0	1	0	0	1	0	0	0	1	0	1	1	N	0	1	0	0	1	0	0	1	0	0	1	0	Y		1				0	0	1
1427	dha-0051	EM51	0	201411260600	06	201411261924	19	13시간 24분	804	20141126	중간	1	4	1	0	0	0	0	1	2	1	0	1	0	0	1	0	Y	1	0	0	0	0	0	0	0	0	1	0	0	Y				1	병원처방약	0	0	1
1444	dha-0051	EM51	0	201411270700	07	201411271600	16	9시간 0분	540	20141127	약함	0	3	1	0	0	0	0	1	2	1	1	0	0	0	1	1	Y	1	0	0	0	0	0	0	0	0	1	0	0	Y				1	병원처방약	0	0	1
1511	dha-0051	EM51	0	201412010800	08	201412012359	23	15시간 59분	959	20141201	약함	0	2	0	0	0	0	0	1	1	0	0	1	0	0	1	0	Y	1	0	1	0	0	0	0	1	0	0	0	0	N
1562	dha-0051	EM51	0	201412020800	08	201412021200	12	4시간 0분	240	20141202	중간	1	4	1	0	0	0	0	1	2	1	0	0	1	0	1	1	Y	1	0	1	0	0	1	0	2	0	1	0	0	Y			1			0	0	1
1570	dha-0051	EM51	0	201412030800	08	201412031831	18	10시간 31분	631	20141203	중간	1	4	1	0	0	0	0	1	2	1	0	0	1	0	1	1	Y	1	0	1	0	0	0	0	1	0	1	0	0	Y			1			0	0	1
1600	dha-0051	EM51	0	201412040800	08	201412042000	20	12시간 0분	720	20141204	약함	0	2	1	0	0	0	0	1	2	1	0	0	1	0	1	1	Y	1	0	1	0	0	0	0	1	0	1	0	0	Y	2					0	1	0
1639	dha-0051	EM51	0	201412050800	08	201412051800	18	10시간 0분	600	20141205	약함	0	2	1	0	0	0	0	0	1	1	0	0	1	0	1	1	Y	1	0	1	0	0	0	0	1	0	1	0	0	Y	2					0	1	0
1671	dha-0051	EM51	0	201412060800	08	201412061400	14	6시간 0분	360	20141206	중간	1	4	0	0	0	1	0	1	2	0	0	1	0	0	1	0	Y	1	0	1	0	0	0	0	1	0	1	0	0	Y			1			0	0	1
1712	dha-0051	EM51	0	201412070800	08	201412071400	14	6시간 0분	360	20141207	중간	1	4	0	1	0	0	0	1	2	1	0	1	0	0	1	0	Y	1	0	1	0	0	0	0	1	0	1	0	0	Y			1			0	0	1
2419	dha-0051	EM51	0	201501020800	08	201501021400	14	6시간 0분	360	20150102	중간	1	4	1	0	0	0	0	1	2	1	0	1	0	0	1	0	Y	1	0	1	0	0	0	0	1	0	1	0	0	Y			2			0	0	1
2420	dha-0051	EM51	0	201501030800	08	201501031400	14	6시간 0분	360	20150103	중간	1		1	0	0	0	0	1	2	1	0	1	1	0	2	1	Y	1	0	1	0	0	1	0	2	0	1	0	0	Y			1			0	0	1
2977	dha-0053	em53	0	201502080001	00	201502082304	23	23시간 3분	1383	20150208	심함	1	7	0	1	1	0	0	1	3	1	1	0	0	0	1	1		0	0	0	0	0	0	0	0	0	1	0	0	Y				2	알모그란	0	1	0
2535	dha-0055	em55	0	201501151700	17			1시간 30분	90	20150115	약함	0	4	0	0	1	0	0	0	1	0	0	0	0	1	1	0	Y	1	1	0	0	1	0	0	1	0	0	1	0	Y	1					0	0	1
2614	dha-0055	em55	0	201501161700	17	201501161830	18	1시간 30분	90	20150116	약함	0	3	0	0	1	0	0	0	1	0	0	0	0	1	1	0		0	0	0	0	0	0	0	0	0	0	0	0	Y	1					0	0	1
2775	dha-0057	em57	0	201501220730	07	201501221700	17	9시간 30분	570	20150122	중간	1		0	1	0	0	0	0	1	1	0	0	1	1	2	1	Y	1	0	1	0	0	0	1	2	1	1	1	1	Y		1	1			0	1	0
1916	dha-0060	em60	0	201412180736	07	201412181436	14	7시간 0분	420	20141218	약함	0	5	0	1	0	0	0	0	1	1	0	0	0	1	1	0	N	0	0	0	0	0	0	1	1	0	0	0	0	N
2050	dha-0060	em60	0	201412260526	05	201412260926	09	4시간 0분	240	20141226	약함	0	3	0	0	0	1	0	0	1	0	0	0	0	1	1	0	N	0	0	0	0	0	0	0	0	0	0	0	0	N
2598	dha-0061	EM61	0	201501181200	12	201501181900	19	7시간 0분	420	20150118	약함	0	1	0	0	0	0	0	0	0	0	0	0	0	1	1	0	N	0	0	0	0	0	0	0	0	0	0	0	0	Y	1					0	1	0
3117	dha-0062	EM62	0	201502190800	08	201502192359	23	15시간 59분	959	20150219	약함	0	4	1	0	0	0	0	0	1	1	0	0	1	0	1	1	N	0	0	0	0	0	0	0	0	0	1	0	0	N
1589	cmc-0048	M-032	1	201411242050	20	201411242340	23	2시간 50분	170	20141124			4	1	0	0	0	0	0	1	1	1	0	0	0	1	1	N	0	1	0	0	1	0	0	1	0	1	1	1	Y			1			1	0	0
3046	cmc-0077	M-049	1	201501250800	08	201501251300	13	5시간 0분	300	20150125	약함	0	3	0	1	0	0	1	0	2	1	0	0	1	0	1	1	N	0	1	1	0	1	1	1	4	1	1	1	1	N
970	dha-0010	em10	1	201411011343	13			2시간 0분	120	20141101	중간	1	4	0	1	0	0	0	0	1	1	1	0	0	0	1	1	Y	1	1	0	0	1	0	0	1	0	1	1	1	Y		1				0	0	1
501	dha-0023	EM23	0	201410030800	08			2시간 0분	120	20141003	중간	1		0	0	0	0	1	0	1	0	0	0	1	1	2	1		0	1	0	0	1	0	0	1	0	1	1	1	Y				1	처방약	0	0	1
2539	dha-0041	em41	0	201501151100	11	201501151530	15	4시간 30분	270	20150115	약함	0	3	1	0	0	0	0	0	1	1	0	0	1	0	1	1	Y	1	1	0	0	1	0	1	2	0	1	1	1	Y				1	나라믹	0	0	1
667	cmc-0006	CM-001	1	201410130001	00	201410132359	23	23시간 58분	1438	20141013	심함	1	9	1	0	0	0	0	0	1	1	1	0	0	0	1	1	Y	1	1	0	0	1	0	0	1	0	1	1	1	N						0	1	0
1481	cmc-0006	CM-001	1	201411130001	00	201411132306	23	23시간 5분	1385	20141113	심함	1	9	0	0	1	1	0	0	2	0	1	0	1	0	2	1		0	1	0	0	1	0	0	1	0	1	1	1	Y	1					0	1	0
81	cmc-0009	M-008	1	201409041500	15	201409042359	23	8시간 59분	539	20140904	중간	1	5	1	0	0	0	1	0	2	1	1	1	0	0	2	1	Y	1	1	0	0	1	0	0	1	0	1	1	1	Y			3			1	0	0
323	cmc-0009	M-008	1	201409241200	12	201409242300	23	11시간 0분	660	20140924	중간	1	8	0	1	1	0	0	0	2	1	0	1	0	1	2	0	Y	1	1	1	0	1	0	0	2	0	1	1	1	Y			3			0	0	1
889	cmc-0009	M-008	1	201410231122	11	201410232350	23	12시간 28분	748	20141023	중간	1	7	0	0	1	1	0	0	2	0	1	1	0	0	2	1	Y	1	1	0	0	1	0	0	1	0	1	1	1	Y			3			1	0	0
890	cmc-0009	M-008	1	201410240050	00	201410242350	23	23시간 0분	1380	20141024			7	0	0	1	1	0	0	2	0	1	1	0	0	2	1	Y	1	1	0	0	1	0	0	1	0	1	1	1	Y			3			0	0	1
1226	cmc-0010	M-009	1	201411070153	01	201411071753	17	16시간 0분	960	20141107	중간	1	5	1	0	0	0	0	0	1	1	1	0	1	0	2	1	Y	1	1	0	0	1	0	0	1	0	1	1	1	Y				2	처방역	0	0	1
96	cmc-0011	M-010	1	201409070000	00	201409072359	23	23시간 59분	1439	20140907	중간	1		0	1	0	0	0	0	1	1	0	1	0	0	1	0	Y	1	1	1	1	1	0	0	3	0	1	1	1	Y			1			1	0	0
105	cmc-0011	M-010	1	201409090600	06	201409091853	18	12시간 53분	773	20140909	중간	1	6	0	0	1	0	1	0	2	0	0	0	0	1	1	0	Y	1	1	1	0	1	0	0	2	0	1	1	1	Y			1			1	0	0
558	cmc-0011	M-010	1	201410030700	07	201410032000	20	13시간 0분	780	20141003	중간	1	5	0	1	0	0	0	0	1	1	0	1	0	0	1	0		0	0	1	0	0	1	1	3	1	1	1	1	Y			1			0	0	1
700	cmc-0011	M-010	1	201410150340	03	201410152359	23	20시간 19분	1219	20141015	중간	1	5	0	1	0	0	0	0	1	1	0	0	0	1	1	0	Y	1	1	0	0	1	0	1	2	0	1	1	1	N
1137	cmc-0011	M-010	1	201410280300	03	201410282300	23	20시간 0분	1200	20141028	심함	1		0	0	0	0	1	0	1	0	0	1	0	0	1	0	Y	1	1	1	0	1	0	1	3	1	1	1	1	Y			1			0	1	0
1717	cmc-0011	M-010	1	201411280700	07	201411281200	12	5시간 0분	300	20141128	중간	1	5	0	0	0	0	1	1	2	0	0	1	0	0	1	0	Y	1	1	1	0	1	1	1	4	1	1	1	1	Y			1			0	0	1
1424	cmc-0025	CM-003	1	201411140659	06	201411142359	23	17시간 0분	1020	20141114	중간	1	6	0	0	0	1	0	0	1	0	0	0	1	0	1	1	N	0	1	0	0	1	0	0	1	0	1	1	1	N
515	cmc-0027	CM-004	1	201409271100	11	201409272359	23	12시간 59분	779	20140927	심함	1	7	1	0	0	0	0	0	1	1	1	0	1	1	3	1	Y	1	0	1	0	0	1	1	3	1	1	1	1	N
901	cmc-0027	CM-004	1	201410230005	00	201410232359	23	23시간 54분	1434	20141023	심함	1	8	1	0	0	0	0	0	1	1	0	0	1	0	1	1	Y	1	1	0	0	1	0	0	1	0	1	1	1	N
373	cmc-0029	M-015	1	201409270000	00	201409271200	12	12시간 0분	720	20140927	중간	1	4	1	0	0	0	0	0	1	1	1	0	0	0	1	1	N	0	1	0	0	1	0	0	1	0	1	1	1	Y	2					0	0	1
2783	cmc-0031	M-017	0	201501191300	13	201501191600	16	3시간 0분	180	20150119	약함	0	3	0	1	0	0	0	0	1	1	1	0	0	0	1	1	Y	1	1	0	0	1	0	0	1	0	1	1	1	Y				1	처방전	0	0	1
2918	cmc-0031	M-017	0	201501232004	20	201501232138	21	1시간 34분	94	20150123	약함	0	3	0	1	0	0	0	0	1	1	1	0	0	0	1	1	Y	1	1	0	0	1	1	0	2	0	1	1	1	Y				1	처방전	0	0	1
3223	cmc-0031	M-017	0	201502021259	12	201502021559	15	3시간 0분	180	20150202	약함	0	3	0	0	0	1	0	0	1	0	1	0	0	0	1	1	Y	1	1	0	0	1	1	0	2	0	1	1	1	Y				1	처방전	0	0	1
1107	cmc-0032	CM-005	0	201410251824	18	201410252111	21	2시간 47분	167	20141025	중간	1	5	0	0	0	1	1	0	2	0	1	0	1	1	3	1	N	0	1	1	0	1	0	1	3	1	1	1	1	N
1403	cmc-0032	CM-005	0	201411071000	10	201411071613	16	6시간 13분	373	20141107	심함	1	9	0	0	1	1	1	1	4	0	0	1	1	1	3	1	Y	1	1	1	0	1	1	1	4	1	1	1	1	Y	2					0	0	1
644	cmc-0033	CM-006	1	201410190000	00	201410191200	12	12시간 0분	720	20141019	약함	0	3	0	0	0	1	0	1	2	0	1	1	1	0	3	1	Y	1	1	1	0	1	0	0	2	0	1	1	1	Y				1	병원약	1	0	0
2322	cmc-0048	M-032	1	201412290000	00	201412290800	08	8시간 0분	480	20141229	심함	1	8	1	0	0	0	0	0	1	1	1	0	0	0	1	1	N	0	1	0	0	1	0	0	1	0	1	1	1	Y			13			0	0	1
3136	cmc-0048	M-032	1	201501311700	17	201501312359	23	6시간 59분	419	20150131	중간	1	6	1	0	0	0	0	0	1	1	0	0	0	1	1	0	Y	1	1	0	0	1	0	0	1	0	1	1	1	Y			1			1	0	0
2530	cmc-0049	M-033	0	201501071323	13	201501072323	23	10시간 0분	600	20150107	심함	1	8	0	0	0	1	0	0	1	0	0	0	1	0	1	1	N	0	1	0	0	1	0	0	1	0	1	1	1	Y				2	처방전	0	1	0
2249	cmc-0064	M-037	1	201412260022	00	201412262359	23	23시간 37분	1417	20141226	약함	0	2	1	0	1	0	0	0	2	1	1	0	0	0	1	1	N	0	1	0	0	1	1	0	2	0	1	1	1	N
2108	cmc-0066	M-039	1	201412210900	09	201412211734	17	8시간 34분	514	20141221	약함	0		1	0	0	0	0	0	1	1	1	0	0	0	1	1	N	0	1	0	0	1	0	0	1	0	1	1	1	Y				2		0	0	1
2613	cmc-0066	M-039	1	201501120720	07	201501121300	13	5시간 40분	340	20150112	약함	0		0	1	0	0	0	0	1	1	1	0	0	0	1	1	Y	1	1	0	0	1	0	0	1	0	1	1	1	Y	2					0	0	1
2725	cmc-0066	M-039	1	201501160700	07	201501161411	14	7시간 11분	431	20150116	중간	1		1	0	0	0	0	0	1	1	0	0	1	0	1	1	N	0	1	0	0	1	0	0	1	0	1	1	1	Y	4					0	0	1
2813	cmc-0066	M-039	1	201501170700	07	201501172200	22	15시간 0분	900	20150117	약함	0		1	0	0	0	0	0	1	1	0	0	1	0	1	1	N	0	1	0	0	1	0	0	1	0	1	1	1	Y	4					0	0	1
2955	cmc-0068	M-041	0	201501251301	13	201501252359	23	10시간 58분	658	20150125	중간	1	4	0	1	0	0	0	0	1	1	1	0	0	0	1	1	N	0	1	0	0	1	0	0	1	0	1	1	1	Y				1	병원	0	0	1
192	dha-0015	em15	0	201409051000	10	201409051900	19	9시간 0분	540	20140905	중간	1	5	0	0	0	1	1	1	3	0	1	0	0	1	2	1	Y	1	1	0	0	1	0	0	1	0	1	1	1	Y				1		0	0	1
423	dha-0015	em15	0	201409280800	08	201409281800	18	10시간 0분	600	20140928	심함	1	8	0	1	1	0	1	1	4	1	1	0	1	1	3	1	Y	1	1	1	0	1	1	0	3	0	1	1	1	Y				1		0	1	0
519	dha-0015	em15	0	201409291000	10	201409292000	20	10시간 0분	600	20140929	심함	1	7	0	1	1	0	1	1	4	1	1	1	1	1	4	1	Y	1	1	1	0	1	1	0	3	0	1	1	1	Y				1		0	1	0
173	dha-0018	EM18	1	201409060830	08	201409061225	12	3시간 55분	235	20140906	심함	1	7	0	0	0	1	0	1	2	0	1	1	0	0	2	1	Y	1	1	1	0	1	0	0	2	0	1	1	1	Y			1			0	1	0
598	dha-0018	EM18	1	201410110658	06	201410111224	12	5시간 26분	326	20141011	심함	1	8	1	0	0	0	0	0	1	1	1	0	0	0	1	1	N	0	1	1	0	1	0	0	2	0	1	1	1	Y				1	낙센	0	1	0
1629	dha-0018	EM18	1	201411241158	11	201411241758	17	6시간 0분	360	20141124	약함	0	1	1	0	0	0	0	0	1	1	0	1	1	0	2	1	N	0	1	0	0	1	0	0	1	0	1	1	1	N
1613	dha-0018	EM18	1	201412030857	08	201412031057	10	2시간 0분	120	20141203	약함	0	1	1	0	0	0	0	0	1	1	0	1	1	0	2	1	N	0	1	0	0	1	0	0	1	0	1	1	1	N
2854	dha-0041	em41	0	201502011400	14	201502012300	23	9시간 0분	540	20150201	중간	1	4	0	1	0	0	0	0	1	1	1	0	0	0	1	1	Y	1	1	1	0	1	0	1	3	1	1	1	1	Y				1	나라믹	0	0	1
2979	dha-0041	em41	0	201502081500	15	201502081800	18	3시간 0분	180	20150208	약함	0	3	0	0	0	1	0	0	1	0	0	0	1	0	1	1	Y	1	1	0	0	1	0	1	2	0	1	1	1	Y				1	나라믹	0	0	1
977	dha-0042	em42	0	201411031230	12	201411031606	16	1일3시간 36분	216	20141103	약함	0	3	0	1	0	0	0	0	1	1	0	0	1	0	1	1	N	0	1	0	0	1	0	0	1	0	1	1	1	Y	1					0	0	1
1354	dha-0042	em42	0	201411241530	15	201411242359	23	8시간 29분	509	20141124	중간	1	5	0	0	1	1	0	1	3	0	1	0	1	1	3	1	N	0	1	0	0	1	1	0	2	0	1	1	1	Y	2					0	1	0
1839	dha-0050	EM50	0	201412141700	17	201412142200	22	5시간 0분	300	20141214	약함	0	2	1	0	0	0	0	0	1	1	0	0	1	0	1	1	N	0	1	0	0	1	0	0	1	0	1	1	1	Y		1				0	1	0
1490	dha-0051	EM51	0	201411300830	08	201411301430	14	6시간 0분	360	20141130	중간	1	4	0	0	0	0	1	1	2	0	0	1	0	0	1	0	Y	1	1	1	0	1	0	0	2	0	1	1	1	Y				1	알모그란	0	0	1
1717	dha-0055	em55	0	201412091730	17	201412091900	19	1시간 30분	90	20141209	약함	0	1	0	1	0	0	0	0	1	1	0	1	0	0	1	0	Y	1	1	0	0	1	0	0	1	0	1	1	1	Y		2				0	0	1
1909	dha-0055	em55	0	201412171800	18	201412171900	19	1시간 0분	60	20141217	약함	0	2	1	0	0	0	0	0	1	1	1	0	0	0	1	1	N	0	1	0	0	1	0	0	1	0	1	1	1	Y		1				0	0	1
79	cmc-0002	M-002	1							20140904										0						0										0
65	cmc-0004	M-004	0							20140903										0						0										0
949	cmc-0004	M-004	0							20141023										0						0										0
1000	cmc-0004	M-004	0							20141028										0						0										0
793	cmc-0009	M-008	1							20141019										0						0										0
414	cmc-0022	M-011	1							20140930										0						0										0
1805	cmc-0022	M-011	1							20141203										0						0										0
1280	cmc-0026	M-013	1							20141106										0						0										0
1778	cmc-0027	cm-004	1							20141205										0						0										0
1518	cmc-0031	M-017	0							20141119										0						0										0
38	dha-0002	em2	0							20140819										0						0										0
417	dha-0002	em2	0							20140927										0						0										0
533	dha-0004	EM4	1							20141004										0						0										0
12	dha-0010	em10	1							20140826										0						0										0
893	dha-0010	em10	1							20141027										0						0										0
266	dha-0013	em13	0							20140912										0						0										0
1346	dha-0023	EM23	0			201411232359	23	5시간 59분	359	20141123										0						0										0
830	dha-0027	EM27	0							20141023										0						0										0
675	dha-0029	EM29	1							20141010										0						0										0
2024	dha-0053	em53	0							20141224										0						0										0
3062	dha-0053	em53	0							20150214										0						0										0
3527	dha-0061	EM61	0							20150315										0						0										0
18	cmc-0002	M-002	1							20140827										0						0										0
91	cmc-0002	M-002	1							20140906										0						0										0
122	cmc-0002	M-002	1							20140911										0						0										0
130	cmc-0002	M-002	1							20140912										0						0										0
191	cmc-0002	M-002	1							20140917										0						0										0
85	cmc-0004	M-004	0							20140905										0						0										0
654	cmc-0004	M-004	0							20141012										0						0										0
951	cmc-0004	M-004	0							20141025										0						0										0
103	cmc-0008	M-007	0							20140907										0						0										0
104	cmc-0008	M-007	0							20140908										0						0										0
68	cmc-0010	M-009	1							20140904										0						0										0
84	cmc-0010	M-009	1							20140905										0						0										0
90	cmc-0010	M-009	1							20140906										0						0										0
108	cmc-0010	M-009	1							20140909										0						0										0
116	cmc-0010	M-009	1							20140910										0						0										0
143	cmc-0010	M-009	1							20140913										0						0										0
160	cmc-0010	M-009	1							20140915										0						0										0
171	cmc-0010	M-009	1							20140916										0						0										0
189	cmc-0010	M-009	1							20140917										0						0										0
213	cmc-0010	M-009	1							20140919										0						0										0
260	cmc-0010	M-009	1							20140922										0						0										0
314	cmc-0010	M-009	1							20140924										0						0										0
415	cmc-0010	M-009	1							20141001										0						0										0
443	cmc-0010	M-009	1							20141003										0						0										0
455	cmc-0010	M-009	1							20141004										0						0										0
491	cmc-0010	M-009	1							20141006										0						0										0
594	cmc-0010	M-009	1							20141009										0						0										0
695	cmc-0010	M-009	1							20141014										0						0										0
873	cmc-0010	M-009	1							20141023										0						0										0
936	cmc-0010	M-009	1							20141027										0						0										0
1006	cmc-0010	M-009	1							20141029										0						0										0
1031	cmc-0010	M-009	1							20141030										0						0										0
1066	cmc-0010	M-009	1							20141101										0						0										0
1124	cmc-0010	M-009	1							20141103										0						0										0
1153	cmc-0010	M-009	1							20141104										0						0										0
1161	cmc-0010	M-009	1							20141105										0						0										0
1306	cmc-0010	M-009	1							20141111										0						0										0
1427	cmc-0010	M-009	1							20141115										0						0										0
1470	cmc-0010	M-009	1							20141117										0						0										0
1513	cmc-0010	M-009	1							20141119										0						0										0
1525	cmc-0010	M-009	1							20141120										0						0										0
1545	cmc-0010	M-009	1							20141121										0						0										0
1679	cmc-0010	M-009	1							20141129										0						0										0
144	cmc-0022	M-011	1							20140913										0						0										0
199	cmc-0022	M-011	1							20140918										0						0										0
313	cmc-0022	M-011	1							20140924										0						0										0
336	cmc-0022	M-011	1							20140926										0						0										0
384	cmc-0022	M-011	1							20140929										0						0										0
430	cmc-0022	M-011	1							20141002										0						0										0
553	cmc-0022	M-011	1							20141007										0						0										0
602	cmc-0022	M-011	1							20141008										0						0										0
628	cmc-0022	M-011	1							20141010										0						0										0
638	cmc-0022	M-011	1							20141011										0						0										0
866	cmc-0022	M-011	1							20141021										0						0										0
867	cmc-0022	M-011	1							20141022										0						0										0
880	cmc-0022	M-011	1							20141023										0						0										0
899	cmc-0022	M-011	1							20141024										0						0										0
909	cmc-0022	M-011	1							20141025										0						0										0
947	cmc-0022	M-011	1							20141026										0						0										0
1007	cmc-0022	M-011	1							20141028										0						0										0
1008	cmc-0022	M-011	1							20141029										0						0										0
1057	cmc-0022	M-011	1							20141030										0						0										0
1082	cmc-0022	M-011	1							20141101										0						0										0
1128	cmc-0022	M-011	1							20141103										0						0										0
1288	cmc-0022	M-011	1							20141110										0						0										0
1455	cmc-0022	M-011	1							20141115										0						0										0
1456	cmc-0022	M-011	1							20141116										0						0										0
1523	cmc-0022	M-011	1							20141119										0						0										0
1649	cmc-0022	M-011	1							20141126										0						0										0
1734	cmc-0022	M-011	1							20141129										0						0										0
1735	cmc-0022	M-011	1							20141130										0						0										0
1736	cmc-0022	M-011	1							20141201										0						0										0
1737	cmc-0022	M-011	1							20141202										0						0										0
1808	cmc-0022	M-011	1							20141206										0						0										0
1810	cmc-0022	M-011	1							20141208										0						0										0
1904	cmc-0022	M-011	1							20141210										0						0										0
1196	cmc-0023	M-012	1							20141106										0						0										0
1659	cmc-0023	M-012	1							20141127										0						0										0
574	cmc-0025	CM-003	1							20140929										0						0										0
579	cmc-0025	CM-003	1							20141004										0						0										0
588	cmc-0025	CM-003	1							20141007										0						0										0
625	cmc-0025	CM-003	1							20141011										0						0										0
1049	cmc-0025	CM-003	1							20141028										0						0										0
1050	cmc-0025	CM-003	1							20141029										0						0										0
1052	cmc-0025	CM-003	1							20141031										0						0										0
1229	cmc-0025	CM-003	1							20141107										0						0										0
1422	cmc-0025	CM-003	1							20141112										0						0										0
554	cmc-0026	M-013	1							20141006										0						0										0
687	cmc-0026	M-013	1							20141012										0						0										0
227	cmc-0027	CM-004	1							20140919										0						0										0
508	cmc-0027	CM-004	1							20141006										0						0										0
591	cmc-0027	CM-004	1							20141009										0						0										0
620	cmc-0027	CM-004	1							20141010										0						0										0
629	cmc-0027	CM-004	1							20141011										0						0										0
646	cmc-0027	CM-004	1							20141012										0						0										0
668	cmc-0027	CM-004	1							20141013										0						0										0
1054	cmc-0027	CM-004	1							20141030										0						0										0
1533	cmc-0027	CM-004	1							20141120										0						0										0
1785	cmc-0027	cm-004	1							20141206										0						0										0
186	cmc-0028	M-014	0							20140917										0						0										0
194	cmc-0028	M-014	0							20140918										0						0										0
215	cmc-0028	M-014	0							20140919										0						0										0
241	cmc-0028	M-014	0							20140921										0						0										0
253	cmc-0028	M-014	0							20140922										0						0										0
333	cmc-0028	M-014	0							20140925										0						0										0
351	cmc-0028	M-014	0							20140926										0						0										0
352	cmc-0028	M-014	0							20140927										0						0										0
353	cmc-0028	M-014	0							20140928										0						0										0
391	cmc-0031	M-017	0							20140930										0						0										0
545	cmc-0031	M-017	0							20141007										0						0										0
621	cmc-0031	M-017	0							20141010										0						0										0
932	cmc-0031	M-017	0							20141026										0						0										0
1152	cmc-0031	M-017	0							20141104										0						0										0
1474	cmc-0031	M-017	0							20141117										0						0										0
749	cmc-0032	CM-005	0							20141009										0						0										0
309	cmc-0033	CM-006	1							20140924										0						0										0
337	cmc-0033	CM-006	1							20140926										0						0										0
418	cmc-0033	CM-006	1							20140927										0						0										0
490	cmc-0033	CM-006	1							20141006										0						0										0
530	cmc-0033	CM-006	1							20141007										0						0										0
1255	cmc-0042	M-026	0							20141106										0						0										0
1254	cmc-0042	M-026	0							20141107										0						0										0
1925	cmc-0042	M-026	0							20141212										0						0										0
2247	cmc-0042	M-026	0							20141226										0						0										0
2272	cmc-0042	M-026	0							20141227										0						0										0
1251	cmc-0048	M-032	1							20141108										0						0										0
1250	cmc-0049	M-033	0							20141108										0						0										0
1773	cmc-0063	M-036	0							20141205										0						0										0
2224	cmc-0067	M-040	0							20141225										0						0										0
2281	cmc-0067	M-040	0							20141227										0						0										0
2504	cmc-0067	M-040	0							20150106										0						0										0
2526	cmc-0067	M-040	0							20150107										0						0										0
2539	cmc-0067	M-040	0							20150108										0						0										0
2582	cmc-0067	M-040	0							20150109										0						0										0
2581	cmc-0067	M-040	0							20150110										0						0										0
2650	cmc-0067	M-040	0							20150113										0						0										0
2672	cmc-0067	M-040	0							20150114										0						0										0
2766	cmc-0067	M-040	0							20150117										0						0										0
2981	cmc-0067	M-040	0							20150120										0						0										0
2887	cmc-0067	M-040	0							20150121										0						0										0
2901	cmc-0067	M-040	0							20150122										0						0										0
3076	cmc-0067	M-040	0							20150128										0						0										0
3181	cmc-0067	M-040	0							20150202										0						0										0
3367	cmc-0067	M-040	0							20150203										0						0										0
3368	cmc-0067	M-040	0							20150204										0						0										0
3477	cmc-0067	M-040	0							20150210										0						0										0
3599	cmc-0067	M-040	0							20150215										0						0										0
3818	cmc-0077	M-049	1							20150129										0						0										0
5111	cmc-0077	M-049	1							20150409										0						0										0
81	dha-0002	em2	0							20140815										0						0										0
47	dha-0002	em2	0							20140817										0						0										0
44	dha-0002	em2	0							20140818										0						0										0
60	dha-0002	em2	0							20140827										0						0										0
308	dha-0002	em2	0							20140917										0						0										0
337	dha-0002	em2	0							20140919										0						0										0
343	dha-0002	em2	0							20140921										0						0										0
538	dha-0002	em2	0							20141006										0						0										0
568	dha-0002	em2	0							20141008										0						0										0
585	dha-0002	em2	0							20141009										0						0										0
591	dha-0002	em2	0							20141010										0						0										0
655	dha-0002	em2	0							20141012										0						0										0
722	dha-0002	em2	0							20141017										0						0										0
749	dha-0002	em2	0							20141020										0						0										0
768	dha-0002	em2	0							20141021										0						0										0
792	dha-0002	em2	0							20141022										0						0										0
810	dha-0002	em2	0							20141023										0						0										0
853	dha-0002	em2	0							20141025										0						0										0
879	dha-0002	em2	0							20141027										0						0										0
886	dha-0002	em2	0							20141028										0						0										0
965	dha-0002	em2	0							20141102										0						0										0
993	dha-0002	em2	0							20141104										0						0										0
1112	dha-0002	em2	0							20141110										0						0										0
1176	dha-0002	em2	0							20141113										0						0										0
85	dha-0004	EM4	1							20140814										0						0										0
86	dha-0004	EM4	1							20140815										0						0										0
79	dha-0004	EM4	1							20140817										0						0										0
73	dha-0004	EM4	1							20140820										0						0										0
69	dha-0004	EM4	1							20140823										0						0										0
66	dha-0004	EM4	1							20140824										0						0										0
9	dha-0004	EM4	1							20140826										0						0										0
10	dha-0004	EM4	1							20140827										0						0										0
3	dha-0004	EM4	1							20140828										0						0										0
123	dha-0004	EM4	1							20140831										0						0										0
132	dha-0004	EM4	1							20140901										0						0										0
331	dha-0004	EM4	1							20140918										0						0										0
332	dha-0004	EM4	1							20140919										0						0										0
530	dha-0004	EM4	1							20140930										0						0										0
531	dha-0004	EM4	1							20141002										0						0										0
532	dha-0004	EM4	1							20141003										0						0										0
570	dha-0004	EM4	1							20141006										0						0										0
571	dha-0004	EM4	1							20141007										0						0										0
572	dha-0004	EM4	1							20141008										0						0										0
622	dha-0004	EM4	1							20141009										0						0										0
623	dha-0004	EM4	1							20141010										0						0										0
659	dha-0004	EM4	1							20141013										0						0										0
765	dha-0004	EM4	1							20141020										0						0										0
764	dha-0004	EM4	1							20141021										0						0										0
776	dha-0004	EM4	1							20141022										0						0										0
803	dha-0004	EM4	1							20141023										0						0										0
875	dha-0004	EM4	1							20141027										0						0										0
884	dha-0004	EM4	1							20141028										0						0										0
13	dha-0009	EM9	0							20140826										0						0										0
7	dha-0009	EM9	0							20140827										0						0										0
4	dha-0009	EM9	0							20140828										0						0										0
104	dha-0009	EM9	0							20140829										0						0										0
158	dha-0009	EM9	0							20140904										0						0										0
354	dha-0009	EM9	0							20140922										0						0										0
422	dha-0009	EM9	0							20140928										0						0										0
601	dha-0009	EM9	0							20141011										0						0										0
737	dha-0009	EM9	0							20141018										0						0										0
405	dha-0010	em10	1							20140924										0						0										0
404	dha-0010	em10	1							20140926										0						0										0
440	dha-0010	em10	1							20140929										0						0										0
561	dha-0010	em10	1							20141008										0						0										0
777	dha-0010	em10	1							20141020										0						0										0
780	dha-0010	em10	1							20141021										0						0										0
778	dha-0010	em10	1							20141022										0						0										0
909	dha-0010	em10	1							20141029										0						0										0
934	dha-0010	em10	1							20141030										0						0										0
986	dha-0010	em10	1							20141102										0						0										0
1099	dha-0010	em10	1							20141108										0						0										0
1148	dha-0010	em10	1							20141112										0						0										0
1184	dha-0010	em10	1							20141114										0						0										0
1220	dha-0010	em10	1							20141117										0						0										0
115	dha-0013	em13	0							20140831										0						0										0
126	dha-0013	em13	0							20140901										0						0										0
143	dha-0013	em13	0							20140902										0						0										0
147	dha-0013	em13	0							20140903										0						0										0
156	dha-0013	em13	0							20140904										0						0										0
181	dha-0013	em13	0							20140905										0						0										0
180	dha-0013	em13	0							20140906										0						0										0
184	dha-0013	em13	0							20140907										0						0										0
197	dha-0013	em13	0							20140908										0						0										0
223	dha-0013	em13	0							20140909										0						0										0
224	dha-0013	em13	0							20140910										0						0										0
232	dha-0013	em13	0							20140911										0						0										0
267	dha-0013	em13	0							20140913										0						0										0
265	dha-0013	em13	0							20140914										0						0										0
296	dha-0013	em13	0							20140915										0						0										0
297	dha-0013	em13	0							20140916										0						0										0
324	dha-0013	em13	0							20140918										0						0										0
325	dha-0013	em13	0							20140919										0						0										0
363	dha-0013	em13	0							20140920										0						0										0
364	dha-0013	em13	0							20140921										0						0										0
365	dha-0013	em13	0							20140922										0						0										0
381	dha-0013	em13	0							20140923										0						0										0
384	dha-0013	em13	0							20140924										0						0										0
413	dha-0013	em13	0							20140925										0						0										0
414	dha-0013	em13	0							20140926										0						0										0
431	dha-0013	em13	0							20140929										0						0										0
472	dha-0013	em13	0							20140930										0						0										0
473	dha-0013	em13	0							20141001										0						0										0
483	dha-0013	em13	0							20141002										0						0										0
497	dha-0013	em13	0							20141003										0						0										0
498	dha-0013	em13	0							20141004										0						0										0
510	dha-0013	em13	0							20141005										0						0										0
535	dha-0013	em13	0							20141006										0						0										0
562	dha-0013	em13	0							20141007										0						0										0
563	dha-0013	em13	0							20141008										0						0										0
587	dha-0013	em13	0							20141009										0						0										0
588	dha-0013	em13	0							20141010										0						0										0
700	dha-0013	em13	0							20141011										0						0										0
701	dha-0013	em13	0							20141012										0						0										0
702	dha-0013	em13	0							20141013										0						0										0
703	dha-0013	em13	0							20141014										0						0										0
704	dha-0013	em13	0							20141015										0						0										0
705	dha-0013	em13	0							20141016										0						0										0
718	dha-0013	em13	0							20141017										0						0										0
733	dha-0013	em13	0							20141018										0						0										0
739	dha-0013	em13	0							20141019										0						0										0
775	dha-0013	em13	0							20141021										0						0										0
782	dha-0013	em13	0							20141022										0						0										0
812	dha-0013	em13	0							20141023										0						0										0
826	dha-0013	em13	0							20141024										0						0										0
836	dha-0013	em13	0							20141025										0						0										0
873	dha-0013	em13	0							20141026										0						0										0
876	dha-0013	em13	0							20141027										0						0										0
883	dha-0013	em13	0							20141028										0						0										0
900	dha-0013	em13	0							20141029										0						0										0
930	dha-0013	em13	0							20141030										0						0										0
929	dha-0013	em13	0							20141031										0						0										0
950	dha-0013	em13	0							20141101										0						0										0
963	dha-0013	em13	0							20141102										0						0										0
974	dha-0013	em13	0							20141103										0						0										0
1005	dha-0013	em13	0							20141104										0						0										0
1025	dha-0013	em13	0							20141105										0						0										0
1028	dha-0013	em13	0							20141106										0						0										0
1078	dha-0013	em13	0							20141108										0						0										0
1127	dha-0013	em13	0							20141110										0						0										0
1128	dha-0013	em13	0							20141111										0						0										0
1150	dha-0013	em13	0							20141112										0						0										0
1166	dha-0013	em13	0							20141113										0						0										0
1224	dha-0013	em13	0							20141114										0						0										0
1225	dha-0013	em13	0							20141115										0						0										0
1226	dha-0013	em13	0							20141116										0						0										0
1257	dha-0013	em13	0							20141119										0						0										0
1294	dha-0013	em13	0							20141120										0						0										0
816	dha-0015	em15	0							20141017										0						0										0
818	dha-0015	em15	0							20141019										0						0										0
821	dha-0015	em15	0							20141023										0						0										0
251	dha-0018	EM18	1							20140912										0						0										0
403	dha-0018	EM18	1							20140926										0						0										0
599	dha-0018	EM18	1							20141010										0						0										0
781	dha-0018	EM18	1							20141022										0						0										0
456	dha-0022	em22	0							20141001										0						0										0
493	dha-0022	em22	0							20141003										0						0										0
514	dha-0022	em22	0							20141004										0						0										0
567	dha-0022	em22	0							20141007										0						0										0
582	dha-0022	em22	0							20141008										0						0										0
583	dha-0022	em22	0							20141009										0						0										0
1277	dha-0022	em22	0							20141120										0						0										0
1323	dha-0022	em22	0							20141121										0						0										0
1393	dha-0022	em22	0							20141124										0						0										0
452	dha-0023	EM23	0							20140930										0						0										0
690	dha-0023	EM23	0							20141016										0						0										0
904	dha-0023	EM23	0							20141029										0						0										0
917	dha-0023	EM23	0							20141030										0						0										0
1035	dha-0023	EM23	0							20141104										0						0										0
1034	dha-0023	EM23	0							20141106										0						0										0
1082	dha-0023	EM23	0							20141107										0						0										0
1249	dha-0023	EM23	0							20141116										0						0										0
1247	dha-0023	EM23	0							20141119										0						0										0
1458	dha-0023	EM23	0							20141126										0						0										0
1751	dha-0023	EM23	0							20141210										0						0										0
644	dha-0027	EM27	0							20141014										0						0										0
672	dha-0029	EM29	1							20141007										0						0										0
673	dha-0029	EM29	1							20141008										0						0										0
756	dha-0029	EM29	1							20141018										0						0										0
1363	dha-0029	EM29	1							20141022										0						0										0
1364	dha-0029	EM29	1							20141023										0						0										0
1367	dha-0029	EM29	1							20141026										0						0										0
1368	dha-0029	EM29	1							20141027										0						0										0
1370	dha-0029	EM29	1							20141029										0						0										0
1373	dha-0029	EM29	1							20141101										0						0										0
1378	dha-0029	EM29	1							20141106										0						0										0
1379	dha-0029	EM29	1							20141107										0						0										0
1380	dha-0029	EM29	1							20141108										0						0										0
1381	dha-0029	EM29	1							20141109										0						0										0
1382	dha-0029	EM29	1							20141110										0						0										0
1388	dha-0029	EM29	1							20141116										0						0										0
1390	dha-0029	EM29	1							20141118										0						0										0
1357	dha-0029	EM29	1							20141121										0						0										0
1359	dha-0029	EM29	1							20141123										0						0										0
1360	dha-0029	EM29	1							20141124										0						0										0
1593	dha-0029	EM29	1							20141128										0						0										0
1595	dha-0029	EM29	1							20141130										0						0										0
1596	dha-0029	EM29	1							20141201										0						0										0
1597	dha-0029	EM29	1							20141202										0						0										0
1599	dha-0029	EM29	1							20141204										0						0										0
1622	dha-0029	EM29	1							20141205										0						0										0
1019	dha-0031	em31	0							20141105										0						0										0
1042	dha-0031	em31	0							20141106										0						0										0
1066	dha-0031	em31	0							20141108										0						0										0
1530	dha-0031	em31	0							20141121										0						0										0
1531	dha-0031	em31	0							20141122										0						0										0
1356	dha-0031	em31	0							20141124										0						0										0
1532	dha-0031	em31	0							20141125										0						0										0
1431	dha-0031	em31	0							20141126										0						0										0
1533	dha-0031	em31	0							20141127										0						0										0
1466	dha-0031	em31	0							20141128										0						0										0
1480	dha-0031	em31	0							20141129										0						0										0
1525	dha-0031	em31	0							20141130										0						0										0
1500	dha-0031	em31	0							20141201										0						0										0
2022	dha-0032	em32	0							20141223										0						0										0
2218	dha-0032	em32	0							20141226										0						0										0
2221	dha-0032	em32	0							20141229										0						0										0
806	dha-0033	em33	1							20141023										0						0										0
878	dha-0033	em33	1							20141027										0						0										0
885	dha-0033	em33	1							20141028										0						0										0
967	dha-0033	em33	1							20141102										0						0										0
992	dha-0033	em33	1							20141104										0						0										0
1041	dha-0033	em33	1							20141106										0						0										0
1058	dha-0033	em33	1							20141107										0						0										0
1429	dha-0033	em33	1							20141126										0						0										0
1681	dha-0033	em33	1							20141207										0						0										0
1904	dha-0041	em41	0							20141203										0						0										0
1765	dha-0041	em41	0							20141211										0						0										0
2019	dha-0041	em41	0							20141223										0						0										0
2521	dha-0041	em41	0							20150114										0						0										0
2751	dha-0041	em41	0							20150123										0						0										0
3030	dha-0041	em41	0							20150209										0						0										0
1114	dha-0044	em44	0							20141111										0						0										0
1578	dha-0044	em44	0							20141203										0						0										0
1699	dha-0044	em44	0							20141208										0						0										0
2081	dha-0044	em44	0							20141227										0						0										0
2148	dha-0044	em44	0							20141229										0						0										0
2162	dha-0044	em44	0							20141230										0						0										0
2313	dha-0044	em44	0							20150105										0						0										0
2502	dha-0044	em44	0							20150113										0						0										0
1802	dha-0053	em53	0							20141212										0						0										0
1875	dha-0053	em53	0							20141216										0						0										0
1895	dha-0053	em53	0							20141217										0						0										0
1976	dha-0053	em53	0							20141219										0						0										0
1988	dha-0053	em53	0							20141222										0						0										0
2094	dha-0053	em53	0							20141225										0						0										0
2095	dha-0053	em53	0							20141226										0						0										0
2248	dha-0053	em53	0							20150102										0						0										0
2488	dha-0053	em53	0							20150112										0						0										0
2508	dha-0053	em53	0							20150113										0						0										0
2510	dha-0053	em53	0							20150114										0						0										0
2578	dha-0053	em53	0							20150115										0						0										0
2579	dha-0053	em53	0							20150116										0						0										0
2618	dha-0053	em53	0							20150119										0						0										0
2773	dha-0053	em53	0							20150126										0						0										0
2772	dha-0053	em53	0							20150127										0						0										0
2796	dha-0053	em53	0							20150128										0						0										0
2795	dha-0053	em53	0							20150129										0						0										0
2839	dha-0053	em53	0							20150130										0						0										0
2873	dha-0053	em53	0							20150202										0						0										0
2911	dha-0053	em53	0							20150203										0						0										0
2910	dha-0053	em53	0							20150204										0						0										0
2975	dha-0053	em53	0							20150206										0						0										0
3001	dha-0053	em53	0							20150209										0						0										0
3058	dha-0053	em53	0							20150210										0						0										0
3059	dha-0053	em53	0							20150211										0						0										0
3060	dha-0053	em53	0							20150212										0						0										0
3061	dha-0053	em53	0							20150213										0						0										0
3135	dha-0053	em53	0							20150216										0						0										0
3136	dha-0053	em53	0							20150217										0						0										0
3214	dha-0053	em53	0							20150223										0						0										0
3247	dha-0053	em53	0							20150224										0						0										0
3246	dha-0053	em53	0							20150225										0						0										0
3255	dha-0053	em53	0							20150226										0						0										0
3296	dha-0053	em53	0							20150227										0						0										0
1857	dha-0055	em55	0							20141215										0						0										0
2030	dha-0055	em55	0							20141223										0						0										0
2089	dha-0055	em55	0							20141224										0						0										0
2090	dha-0055	em55	0							20141225										0						0										0
2213	dha-0055	em55	0							20141229										0						0										0
2214	dha-0055	em55	0							20141230										0						0										0
2215	dha-0055	em55	0							20141231										0						0										0
2518	dha-0057	em57	0							20150112										0						0										0
2519	dha-0057	em57	0							20150113										0						0										0
2520	dha-0057	em57	0							20150114										0						0										0
2688	dha-0057	em57	0							20150117										0						0										0
2690	dha-0057	em57	0							20150119										0						0										0
2776	dha-0057	em57	0							20150123										0						0										0
2778	dha-0057	em57	0							20150125										0						0										0
2876	dha-0057	em57	0							20150130										0						0										0
2015	dha-0060	em60	0							20141221										0						0										0
2145	dha-0060	em60	0							20141230										0						0										0
2482	dha-0060	em60	0							20150108										0						0										0
2478	dha-0060	em60	0							20150112										0						0										0
2544	dha-0060	em60	0							20150114										0						0										0
2542	dha-0060	em60	0							20150115										0						0										0
2541	dha-0060	em60	0							20150116										0						0										0
2666	dha-0060	em60	0							20150121										0						0										0
2665	dha-0060	em60	0							20150122										0						0										0
2805	dha-0060	em60	0							20150126										0						0										0
2808	dha-0060	em60	0							20150129										0						0										0
2801	dha-0060	em60	0							20150130										0						0										0
2888	dha-0060	em60	0							20150202										0						0										0
3021	dha-0060	em60	0							20150212										0						0										0
3174	dha-0060	em60	0							20150214										0						0										0
3169	dha-0060	em60	0							20150222										0						0										0
3324	dha-0060	em60	0							20150228										0						0										0
3377	dha-0060	em60	0							20150305										0						0										0
3376	dha-0060	em60	0							20150306										0						0										0
3375	dha-0060	em60	0							20150307										0						0										0
3433	dha-0060	em60	0							20150309										0						0										0
3434	dha-0060	em60	0							20150310										0						0										0
2231	dha-0061	EM61	0							20150101										0						0										0
2281	dha-0061	EM61	0							20150104										0						0										0
2320	dha-0061	EM61	0							20150105										0						0										0
2923	dha-0061	EM61	0							20150205										0						0										0
3159	dha-0061	EM61	0							20150220										0						0										0
3392	dha-0061	EM61	0							20150224										0						0										0
3416	dha-0061	EM61	0							20150305										0						0										0
3417	dha-0061	EM61	0							20150306										0						0										0
3497	dha-0061	EM61	0							20150311										0						0										0
3498	dha-0061	EM61	0							20150312										0						0										0
3499	dha-0061	EM61	0							20150313										0						0										0
3526	dha-0061	EM61	0							20150316										0						0										0
3573	dha-0061	EM61	0							20150317										0						0										0
3574	dha-0061	EM61	0							20150318										0						0										0
2247	dha-0062	EM62	0							20150102										0						0										0
2496	dha-0062	EM62	0							20150112										0						0										0
2566	dha-0062	EM62	0							20150116										0						0										0
2664	dha-0062	EM62	0							20150121										0						0										0
2757	dha-0062	EM62	0							20150126										0						0										0
2788	dha-0062	EM62	0							20150128										0						0										0
2814	dha-0062	EM62	0							20150130										0						0										0
2918	dha-0062	EM62	0							20150204										0						0										0
2939	dha-0062	EM62	0							20150206										0						0										0
3017	dha-0062	EM62	0							20150211										0						0										0
3050	dha-0062	EM62	0							20150213										0						0										0
3091	dha-0062	EM62	0							20150216										0						0										0
3211	dha-0062	EM62	0							20150223										0						0										0
3240	dha-0062	EM62	0							20150225										0						0										0
3310	dha-0062	EM62	0							20150302										0						0										0
3329	dha-0062	EM62	0							20150304										0						0										0
3440	dha-0062	EM62	0							20150311										0						0										0
3517	dha-0062	EM62	0							20150313										0						0										0
3525	dha-0062	EM62	0							20150316										0						0										0
3583	dha-0062	EM62	0							20150320										0						0										0
2311	dha-0063	em63	0							20150105										0						0										0
2336	dha-0063	em63	0							20150106										0						0										0
2335	dha-0063	em63	0							20150107										0						0										0
2387	dha-0063	em63	0							20150109										0						0										0
2495	dha-0063	em63	0							20150112										0						0										0
2514	dha-0063	em63	0							20150113										0						0										0
2705	dha-0063	em63	0							20150123										0						0										0
2791	dha-0063	em63	0							20150128										0						0										0
3264	dha-0063	em63	0							20150225										0						0										0
3265	dha-0063	em63	0							20150226										0						0										0
13	cmc-0001	M-001	1							20140824										0						0										0
34	cmc-0002	M-002	1							20140831										0						0										0
39	cmc-0002	M-002	1							20140901										0						0										0
210	cmc-0002	M-002	1							20140905										0						0										0
113	cmc-0002	M-002	1							20140909										0						0										0
117	cmc-0002	M-002	1							20140910										0						0										0
222	cmc-0002	M-002	1							20140919										0						0										0
230	cmc-0002	M-002	1							20140920										0						0										0
240	cmc-0002	M-002	1							20140921										0						0										0
264	cmc-0002	M-002	1							20140922										0						0										0
302	cmc-0002	M-002	1							20140923										0						0										0
317	cmc-0002	M-002	1							20140924										0						0										0
338	cmc-0002	M-002	1							20140926										0						0										0
348	cmc-0002	M-002	1							20140927										0						0										0
359	cmc-0002	M-002	1							20140928										0						0										0
431	cmc-0002	M-002	1							20141002										0						0										0
448	cmc-0002	M-002	1							20141003										0						0										0
483	cmc-0002	M-002	1							20141005										0						0										0
492	cmc-0002	M-002	1							20141006										0						0										0
551	cmc-0002	M-002	1							20141007										0						0										0
607	cmc-0002	M-002	1							20141008										0						0										0
608	cmc-0002	M-002	1							20141009										0						0										0
631	cmc-0002	M-002	1							20141010										0						0										0
645	cmc-0002	M-002	1							20141012										0						0										0
664	cmc-0002	M-002	1							20141013										0						0										0
705	cmc-0002	M-002	1							20141014										0						0										0
728	cmc-0002	M-002	1							20141015										0						0										0
756	cmc-0002	M-002	1							20141016										0						0										0
755	cmc-0002	M-002	1							20141017										0						0										0
775	cmc-0002	M-002	1							20141018										0						0										0
774	cmc-0002	M-002	1							20141019										0						0										0
791	cmc-0002	M-002	1							20141020										0						0										0
822	cmc-0002	M-002	1							20141021										0						0										0
860	cmc-0002	M-002	1							20141022										0						0										0
875	cmc-0002	M-002	1							20141023										0						0										0
919	cmc-0002	M-002	1							20141024										0						0										0
946	cmc-0002	M-002	1							20141027										0						0										0
1021	cmc-0002	M-002	1							20141029										0						0										0
1063	cmc-0002	M-002	1							20141030										0						0										0
1064	cmc-0002	M-002	1							20141031										0						0										0
1080	cmc-0002	M-002	1							20141101										0						0										0
1130	cmc-0002	M-002	1							20141102										0						0										0
1129	cmc-0002	M-002	1							20141103										0						0										0
1211	cmc-0002	M-002	1							20141104										0						0										0
1212	cmc-0002	M-002	1							20141105										0						0										0
1210	cmc-0002	M-002	1							20141106										0						0										0
1295	cmc-0002	M-002	1							20141107										0						0										0
1296	cmc-0002	M-002	1							20141108										0						0										0
1297	cmc-0002	M-002	1							20141109										0						0										0
1294	cmc-0002	M-002	1							20141110										0						0										0
1323	cmc-0002	M-002	1							20141111										0						0										0
4	cmc-0003	M-003	0							20140826										0						0										0
25	cmc-0003	M-003	0							20140829										0						0										0
31	cmc-0003	M-003	0							20140830										0						0										0
53	cmc-0003	M-003	0							20140902										0						0										0
100	cmc-0003	M-003	0							20140906										0						0										0
99	cmc-0003	M-003	0							20140907										0						0										0
106	cmc-0003	M-003	0							20140908										0						0										0
141	cmc-0003	M-003	0							20140911										0						0										0
142	cmc-0003	M-003	0							20140912										0						0										0
172	cmc-0003	M-003	0							20140913										0						0										0
173	cmc-0003	M-003	0							20140914										0						0										0
248	cmc-0003	M-003	0							20140916										0						0										0
252	cmc-0003	M-003	0							20140917										0						0										0
251	cmc-0003	M-003	0							20140918										0						0										0
249	cmc-0003	M-003	0							20140920										0						0										0
379	cmc-0003	M-003	0							20140922										0						0										0
330	cmc-0003	M-003	0							20140925										0						0										0
381	cmc-0003	M-003	0							20140926										0						0										0
364	cmc-0003	M-003	0							20140928										0						0										0
439	cmc-0003	M-003	0							20140930										0						0										0
460	cmc-0003	M-003	0							20141003										0						0										0
835	cmc-0003	M-003	0							20141005										0						0										0
531	cmc-0003	M-003	0							20141006										0						0										0
831	cmc-0003	M-003	0							20141014										0						0										0
828	cmc-0003	M-003	0							20141018										0						0										0
1300	cmc-0003	M-003	0							20141108										0						0										0
1298	cmc-0003	M-003	0							20141110										0						0										0
35	cmc-0004	M-004	0							20140829										0						0										0
36	cmc-0004	M-004	0							20140830										0						0										0
37	cmc-0004	M-004	0							20140831										0						0										0
44	cmc-0004	M-004	0							20140901										0						0										0
86	cmc-0004	M-004	0							20140904										0						0										0
112	cmc-0004	M-004	0							20140906										0						0										0
111	cmc-0004	M-004	0							20140907										0						0										0
110	cmc-0004	M-004	0							20140908										0						0										0
109	cmc-0004	M-004	0							20140909										0						0										0
124	cmc-0004	M-004	0							20140910										0						0										0
125	cmc-0004	M-004	0							20140911										0						0										0
146	cmc-0004	M-004	0							20140912										0						0										0
145	cmc-0004	M-004	0							20140913										0						0										0
178	cmc-0004	M-004	0							20140914										0						0										0
177	cmc-0004	M-004	0							20140915										0						0										0
176	cmc-0004	M-004	0							20140916										0						0										0
203	cmc-0004	M-004	0							20140917										0						0										0
204	cmc-0004	M-004	0							20140918										0						0										0
477	cmc-0004	M-004	0							20140919										0						0										0
478	cmc-0004	M-004	0							20140920										0						0										0
262	cmc-0004	M-004	0							20140921										0						0										0
261	cmc-0004	M-004	0							20140922										0						0										0
476	cmc-0004	M-004	0							20140923										0						0										0
475	cmc-0004	M-004	0							20140924										0						0										0
474	cmc-0004	M-004	0							20140926										0						0										0
473	cmc-0004	M-004	0							20140927										0						0										0
472	cmc-0004	M-004	0							20140928										0						0										0
471	cmc-0004	M-004	0							20140929										0						0										0
470	cmc-0004	M-004	0							20140930										0						0										0
469	cmc-0004	M-004	0							20141001										0						0										0
468	cmc-0004	M-004	0							20141002										0						0										0
467	cmc-0004	M-004	0							20141003										0						0										0
466	cmc-0004	M-004	0							20141004										0						0										0
465	cmc-0004	M-004	0							20141005										0						0										0
660	cmc-0004	M-004	0							20141006										0						0										0
659	cmc-0004	M-004	0							20141007										0						0										0
658	cmc-0004	M-004	0							20141008										0						0										0
657	cmc-0004	M-004	0							20141009										0						0										0
656	cmc-0004	M-004	0							20141010										0						0										0
655	cmc-0004	M-004	0							20141011										0						0										0
854	cmc-0004	M-004	0							20141013										0						0										0
853	cmc-0004	M-004	0							20141014										0						0										0
852	cmc-0004	M-004	0							20141015										0						0										0
851	cmc-0004	M-004	0							20141016										0						0										0
849	cmc-0004	M-004	0							20141019										0						0										0
848	cmc-0004	M-004	0							20141020										0						0										0
847	cmc-0004	M-004	0							20141021										0						0										0
846	cmc-0004	M-004	0							20141022										0						0										0
950	cmc-0004	M-004	0							20141024										0						0										0
952	cmc-0004	M-004	0							20141026										0						0										0
953	cmc-0004	M-004	0							20141027										0						0										0
269	cmc-0006	CM-001	1							20140907										0						0										0
270	cmc-0006	CM-001	1							20140908										0						0										0
271	cmc-0006	CM-001	1							20140909										0						0										0
272	cmc-0006	CM-001	1							20140910										0						0										0
273	cmc-0006	CM-001	1							20140911										0						0										0
274	cmc-0006	CM-001	1							20140912										0						0										0
275	cmc-0006	CM-001	1							20140914										0						0										0
276	cmc-0006	CM-001	1							20140917										0						0										0
277	cmc-0006	CM-001	1							20140918										0						0										0
311	cmc-0006	CM-001	1							20140923										0						0										0
310	cmc-0006	CM-001	1							20140924										0						0										0
344	cmc-0006	CM-001	1							20140927										0						0										0
394	cmc-0006	CM-001	1							20140928										0						0										0
395	cmc-0006	CM-001	1							20140929										0						0										0
393	cmc-0006	CM-001	1							20140930										0						0										0
533	cmc-0006	CM-001	1							20141001										0						0										0
534	cmc-0006	CM-001	1							20141002										0						0										0
535	cmc-0006	CM-001	1							20141003										0						0										0
536	cmc-0006	CM-001	1							20141004										0						0										0
537	cmc-0006	CM-001	1							20141005										0						0										0
538	cmc-0006	CM-001	1							20141006										0						0										0
532	cmc-0006	CM-001	1							20141007										0						0										0
921	cmc-0006	CM-001	1							20141021										0						0										0
922	cmc-0006	CM-001	1							20141022										0						0										0
923	cmc-0006	CM-001	1							20141023										0						0										0
924	cmc-0006	CM-001	1							20141024										0						0										0
925	cmc-0006	CM-001	1							20141025										0						0										0
920	cmc-0006	CM-001	1							20141026										0						0										0
1014	cmc-0006	CM-001	1							20141027										0						0										0
1015	cmc-0006	CM-001	1							20141028										0						0										0
1016	cmc-0006	CM-001	1							20141029										0						0										0
1202	cmc-0006	CM-001	1							20141030										0						0										0
1203	cmc-0006	CM-001	1							20141031										0						0										0
1204	cmc-0006	CM-001	1							20141101										0						0										0
1206	cmc-0006	CM-001	1							20141103										0						0										0
1207	cmc-0006	CM-001	1							20141104										0						0										0
1208	cmc-0006	CM-001	1							20141105										0						0										0
1201	cmc-0006	CM-001	1							20141106										0						0										0
1233	cmc-0006	CM-001	1							20141107										0						0										0
1476	cmc-0006	CM-001	1							20141108										0						0										0
1477	cmc-0006	CM-001	1							20141109										0						0										0
1478	cmc-0006	CM-001	1							20141110										0						0										0
1479	cmc-0006	CM-001	1							20141111										0						0										0
1480	cmc-0006	CM-001	1							20141112										0						0										0
1482	cmc-0006	CM-001	1							20141114										0						0										0
1483	cmc-0006	CM-001	1							20141115										0						0										0
1484	cmc-0006	CM-001	1							20141116										0						0										0
1475	cmc-0006	CM-001	1							20141117										0						0										0
1500	cmc-0006	CM-001	1							20141118										0						0										0
1514	cmc-0006	CM-001	1							20141119										0						0										0
27	cmc-0008	M-007	0							20140830										0						0										0
33	cmc-0008	M-007	0							20140831										0						0										0
47	cmc-0008	M-007	0							20140901										0						0										0
46	cmc-0008	M-007	0							20140902										0						0										0
51	cmc-0009	M-008	1							20140902										0						0										0
64	cmc-0009	M-008	1							20140903										0						0										0
87	cmc-0009	M-008	1							20140905										0						0										0
98	cmc-0009	M-008	1							20140907										0						0										0
107	cmc-0009	M-008	1							20140908										0						0										0
115	cmc-0009	M-008	1							20140909										0						0										0
119	cmc-0009	M-008	1							20140910										0						0										0
134	cmc-0009	M-008	1							20140911										0						0										0
135	cmc-0009	M-008	1							20140912										0						0										0
148	cmc-0009	M-008	1							20140913										0						0										0
152	cmc-0009	M-008	1							20140914										0						0										0
164	cmc-0009	M-008	1							20140915										0						0										0
399	cmc-0009	M-008	1							20140921										0						0										0
400	cmc-0009	M-008	1							20140922										0						0										0
303	cmc-0009	M-008	1							20140923										0						0										0
350	cmc-0009	M-008	1							20140926										0						0										0
349	cmc-0009	M-008	1							20140927										0						0										0
396	cmc-0009	M-008	1							20140928										0						0										0
397	cmc-0009	M-008	1							20140929										0						0										0
398	cmc-0009	M-008	1							20140930										0						0										0
427	cmc-0009	M-008	1							20141001										0						0										0
539	cmc-0009	M-008	1							20141002										0						0										0
540	cmc-0009	M-008	1							20141003										0						0										0
541	cmc-0009	M-008	1							20141004										0						0										0
542	cmc-0009	M-008	1							20141005										0						0										0
544	cmc-0009	M-008	1							20141007										0						0										0
592	cmc-0009	M-008	1							20141008										0						0										0
676	cmc-0009	M-008	1							20141009										0						0										0
675	cmc-0009	M-008	1							20141010										0						0										0
674	cmc-0009	M-008	1							20141011										0						0										0
673	cmc-0009	M-008	1							20141012										0						0										0
769	cmc-0009	M-008	1							20141015										0						0										0
770	cmc-0009	M-008	1							20141016										0						0										0
771	cmc-0009	M-008	1							20141017										0						0										0
792	cmc-0009	M-008	1							20141020										0						0										0
891	cmc-0009	M-008	1							20141022										0						0										0
914	cmc-0009	M-008	1							20141025										0						0										0
974	cmc-0009	M-008	1							20141026										0						0										0
975	cmc-0009	M-008	1							20141027										0						0										0
61	cmc-0010	M-009	1							20140903										0						0										0
101	cmc-0010	M-009	1							20140908										0						0										0
121	cmc-0010	M-009	1							20140911										0						0										0
129	cmc-0010	M-009	1							20140912										0						0										0
151	cmc-0010	M-009	1							20140914										0						0										0
195	cmc-0010	M-009	1							20140918										0						0										0
229	cmc-0010	M-009	1							20140920										0						0										0
239	cmc-0010	M-009	1							20140921										0						0										0
375	cmc-0010	M-009	1							20140929										0						0										0
462	cmc-0010	M-009	1							20141005										0						0										0
643	cmc-0010	M-009	1							20141012										0						0										0
663	cmc-0010	M-009	1							20141013										0						0										0
737	cmc-0010	M-009	1							20141017										0						0										0
787	cmc-0010	M-009	1							20141020										0						0										0
915	cmc-0010	M-009	1							20141026										0						0										0
1097	cmc-0010	M-009	1							20141102										0						0										0
1369	cmc-0010	M-009	1							20141112										0						0										0
1433	cmc-0010	M-009	1							20141116										0						0										0
1568	cmc-0010	M-009	1							20141123										0						0										0
1664	cmc-0010	M-009	1							20141128										0						0										0
1689	cmc-0010	M-009	1							20141130										0						0										0
864	cmc-0011	M-010	1							20141022										0						0										0
916	cmc-0011	M-010	1							20141026										0						0										0
1341	cmc-0011	M-010	1							20141031										0						0										0
1342	cmc-0011	M-010	1							20141101										0						0										0
1343	cmc-0011	M-010	1							20141102										0						0										0
1345	cmc-0011	M-010	1							20141103										0						0										0
1158	cmc-0011	M-010	1							20141105										0						0										0
1347	cmc-0011	M-010	1							20141106										0						0										0
1348	cmc-0011	M-010	1							20141107										0						0										0
1349	cmc-0011	M-010	1							20141108										0						0										0
1350	cmc-0011	M-010	1							20141109										0						0										0
1353	cmc-0011	M-010	1							20141110										0						0										0
1354	cmc-0011	M-010	1							20141111										0						0										0
1355	cmc-0011	M-010	1							20141112										0						0										0
1489	cmc-0011	M-010	1							20141113										0						0										0
1490	cmc-0011	M-010	1							20141114										0						0										0
1491	cmc-0011	M-010	1							20141115										0						0										0
1493	cmc-0011	M-010	1							20141116										0						0										0
1492	cmc-0011	M-010	1							20141117										0						0										0
1488	cmc-0011	M-010	1							20141118										0						0										0
1602	cmc-0011	M-010	1							20141119										0						0										0
1603	cmc-0011	M-010	1							20141120										0						0										0
1604	cmc-0011	M-010	1							20141121										0						0										0
1605	cmc-0011	M-010	1							20141122										0						0										0
1606	cmc-0011	M-010	1							20141123										0						0										0
1607	cmc-0011	M-010	1							20141124										0						0										0
1608	cmc-0011	M-010	1							20141125										0						0										0
1716	cmc-0011	M-010	1							20141127										0						0										0
1718	cmc-0011	M-010	1							20141129										0						0										0
1719	cmc-0011	M-010	1							20141130										0						0										0
1720	cmc-0011	M-010	1							20141201										0						0										0
1721	cmc-0011	M-010	1							20141202										0						0										0
2397	cmc-0011	M-010	1							20141217										0						0										0
154	cmc-0022	M-011	1							20140914										0						0										0
188	cmc-0022	M-011	1							20140917										0						0										0
243	cmc-0022	M-011	1							20140921										0						0										0
329	cmc-0022	M-011	1							20140925										0						0										0
345	cmc-0022	M-011	1							20140927										0						0										0
383	cmc-0022	M-011	1							20140928										0						0										0
451	cmc-0022	M-011	1							20141003										0						0										0
461	cmc-0022	M-011	1							20141004										0						0										0
487	cmc-0022	M-011	1							20141005										0						0										0
493	cmc-0022	M-011	1							20141006										0						0										0
653	cmc-0022	M-011	1							20141012										0						0										0
648	cmc-0022	M-011	1							20141013										0						0										0
717	cmc-0022	M-011	1							20141014										0						0										0
718	cmc-0022	M-011	1							20141015										0						0										0
762	cmc-0022	M-011	1							20141017										0						0										0
776	cmc-0022	M-011	1							20141018										0						0										0
777	cmc-0022	M-011	1							20141019										0						0										0
802	cmc-0022	M-011	1							20141020										0						0										0
948	cmc-0022	M-011	1							20141027										0						0										0
1167	cmc-0022	M-011	1							20141104										0						0										0
1216	cmc-0022	M-011	1							20141105										0						0										0
1285	cmc-0022	M-011	1							20141107										0						0										0
1287	cmc-0022	M-011	1							20141109										0						0										0
1451	cmc-0022	M-011	1							20141111										0						0										0
1452	cmc-0022	M-011	1							20141112										0						0										0
1453	cmc-0022	M-011	1							20141113										0						0										0
1508	cmc-0022	M-011	1							20141117										0						0										0
1509	cmc-0022	M-011	1							20141118										0						0										0
1530	cmc-0022	M-011	1							20141120										0						0										0
1633	cmc-0022	M-011	1							20141121										0						0										0
1634	cmc-0022	M-011	1							20141122										0						0										0
1635	cmc-0022	M-011	1							20141123										0						0										0
1636	cmc-0022	M-011	1							20141124										0						0										0
1637	cmc-0022	M-011	1							20141125										0						0										0
1806	cmc-0022	M-011	1							20141204										0						0										0
1807	cmc-0022	M-011	1							20141205										0						0										0
1809	cmc-0022	M-011	1							20141207										0						0										0
1903	cmc-0022	M-011	1							20141209										0						0										0
1948	cmc-0022	M-011	1							20141211										0						0										0
1949	cmc-0022	M-011	1							20141212										0						0										0
2001	cmc-0022	M-011	1							20141214										0						0										0
2032	cmc-0022	M-011	1							20141216										0						0										0
2095	cmc-0022	M-011	1							20141217										0						0										0
2096	cmc-0022	M-011	1							20141218										0						0										0
2097	cmc-0022	M-011	1							20141219										0						0										0
2146	cmc-0022	M-011	1							20141220										0						0										0
2147	cmc-0022	M-011	1							20141221										0						0										0
2148	cmc-0022	M-011	1							20141222										0						0										0
856	cmc-0023	M-012	1							20141020										0						0										0
1019	cmc-0023	M-012	1							20141027										0						0										0
1018	cmc-0023	M-012	1							20141028										0						0										0
1017	cmc-0023	M-012	1							20141029										0						0										0
1274	cmc-0023	M-012	1							20141031										0						0										0
1275	cmc-0023	M-012	1							20141101										0						0										0
1272	cmc-0023	M-012	1							20141107										0						0										0
1412	cmc-0023	M-012	1							20141110										0						0										0
1414	cmc-0023	M-012	1							20141112										0						0										0
1467	cmc-0023	M-012	1							20141114										0						0										0
1466	cmc-0023	M-012	1							20141115										0						0										0
1468	cmc-0023	M-012	1							20141116										0						0										0
1502	cmc-0023	M-012	1							20141118										0						0										0
1729	cmc-0023	M-012	1							20141202										0						0										0
291	cmc-0024	CM-002	0							20140916										0						0										0
292	cmc-0024	CM-002	0							20140917										0						0										0
293	cmc-0024	CM-002	0							20140918										0						0										0
294	cmc-0024	CM-002	0							20140919										0						0										0
295	cmc-0024	CM-002	0							20140920										0						0										0
296	cmc-0024	CM-002	0							20140921										0						0										0
297	cmc-0024	CM-002	0							20140922										0						0										0
356	cmc-0024	CM-002	0							20140925										0						0										0
358	cmc-0024	CM-002	0							20140927										0						0										0
401	cmc-0024	CM-002	0							20140929										0						0										0
454	cmc-0024	CM-002	0							20141001										0						0										0
453	cmc-0024	CM-002	0							20141002										0						0										0
479	cmc-0024	CM-002	0							20141004										0						0										0
488	cmc-0024	CM-002	0							20141005										0						0										0
561	cmc-0024	CM-002	0							20141007										0						0										0
612	cmc-0024	CM-002	0							20141009										0						0										0
670	cmc-0024	CM-002	0							20141011										0						0										0
977	cmc-0024	CM-002	0							20141013										0						0										0
978	cmc-0024	CM-002	0							20141014										0						0										0
979	cmc-0024	CM-002	0							20141016										0						0										0
980	cmc-0024	CM-002	0							20141017										0						0										0
981	cmc-0024	CM-002	0							20141018										0						0										0
982	cmc-0024	CM-002	0							20141019										0						0										0
983	cmc-0024	CM-002	0							20141020										0						0										0
984	cmc-0024	CM-002	0							20141021										0						0										0
985	cmc-0024	CM-002	0							20141022										0						0										0
986	cmc-0024	CM-002	0							20141023										0						0										0
987	cmc-0024	CM-002	0							20141024										0						0										0
988	cmc-0024	CM-002	0							20141025										0						0										0
989	cmc-0024	CM-002	0							20141026										0						0										0
1024	cmc-0024	CM-002	0							20141028										0						0										0
1025	cmc-0024	CM-002	0							20141029										0						0										0
1101	cmc-0024	CM-002	0							20141030										0						0										0
1235	cmc-0024	CM-002	0							20141102										0						0										0
1240	cmc-0024	CM-002	0							20141103										0						0										0
1239	cmc-0024	CM-002	0							20141104										0						0										0
1238	cmc-0024	CM-002	0							20141105										0						0										0
1237	cmc-0024	CM-002	0							20141106										0						0										0
1344	cmc-0024	CM-002	0							20141108										0						0										0
1346	cmc-0024	CM-002	0							20141109										0						0										0
1352	cmc-0024	CM-002	0							20141111										0						0										0
1438	cmc-0024	CM-002	0							20141112										0						0										0
1439	cmc-0024	CM-002	0							20141113										0						0										0
1440	cmc-0024	CM-002	0							20141114										0						0										0
1442	cmc-0024	CM-002	0							20141116										0						0										0
1546	cmc-0024	CM-002	0							20141117										0						0										0
1547	cmc-0024	CM-002	0							20141118										0						0										0
1548	cmc-0024	CM-002	0							20141119										0						0										0
1549	cmc-0024	CM-002	0							20141120										0						0										0
1672	cmc-0024	CM-002	0							20141122										0						0										0
1673	cmc-0024	CM-002	0							20141123										0						0										0
1674	cmc-0024	CM-002	0							20141125										0						0										0
1675	cmc-0024	CM-002	0							20141126										0						0										0
1676	cmc-0024	CM-002	0							20141127										0						0										0
1677	cmc-0024	CM-002	0							20141128										0						0										0
1818	cmc-0024	CM-002	0							20141129										0						0										0
1819	cmc-0024	CM-002	0							20141201										0						0										0
1820	cmc-0024	CM-002	0							20141202										0						0										0
1821	cmc-0024	CM-002	0							20141203										0						0										0
1822	cmc-0024	CM-002	0							20141204										0						0										0
1824	cmc-0024	CM-002	0							20141206										0						0										0
1825	cmc-0024	CM-002	0							20141207										0						0										0
1826	cmc-0024	CM-002	0							20141208										0						0										0
2013	cmc-0024	CM-002	0							20141209										0						0										0
689	cmc-0025	CM-003	1							20141013										0						0										0
1041	cmc-0025	CM-003	1							20141020										0						0										0
1047	cmc-0025	CM-003	1							20141022										0						0										0
1044	cmc-0025	CM-003	1							20141024										0						0										0
1045	cmc-0025	CM-003	1							20141025										0						0										0
1132	cmc-0025	CM-003	1							20141102										0						0										0
1289	cmc-0025	CM-003	1							20141108										0						0										0
1420	cmc-0025	CM-003	1							20141110										0						0										0
1462	cmc-0025	CM-003	1							20141115										0						0										0
1471	cmc-0025	CM-003	1							20141117										0						0										0
362	cmc-0026	M-013	1							20140917										0						0										0
196	cmc-0026	M-013	1							20140918										0						0										0
246	cmc-0026	M-013	1							20140921										0						0										0
278	cmc-0026	M-013	1							20140922										0						0										0
300	cmc-0026	M-013	1							20140923										0						0										0
316	cmc-0026	M-013	1							20140924										0						0										0
361	cmc-0026	M-013	1							20140925										0						0										0
346	cmc-0026	M-013	1							20140927										0						0										0
382	cmc-0026	M-013	1							20140929										0						0										0
424	cmc-0026	M-013	1							20140930										0						0										0
425	cmc-0026	M-013	1							20141001										0						0										0
456	cmc-0026	M-013	1							20141003										0						0										0
457	cmc-0026	M-013	1							20141004										0						0										0
555	cmc-0026	M-013	1							20141007										0						0										0
604	cmc-0026	M-013	1							20141008										0						0										0
605	cmc-0026	M-013	1							20141009										0						0										0
619	cmc-0026	M-013	1							20141010										0						0										0
637	cmc-0026	M-013	1							20141011										0						0										0
702	cmc-0026	M-013	1							20141014										0						0										0
779	cmc-0026	M-013	1							20141018										0						0										0
780	cmc-0026	M-013	1							20141019										0						0										0
926	cmc-0026	M-013	1							20141021										0						0										0
927	cmc-0026	M-013	1							20141022										0						0										0
928	cmc-0026	M-013	1							20141023										0						0										0
929	cmc-0026	M-013	1							20141024										0						0										0
930	cmc-0026	M-013	1							20141025										0						0										0
931	cmc-0026	M-013	1							20141026										0						0										0
1004	cmc-0026	M-013	1							20141027										0						0										0
1005	cmc-0026	M-013	1							20141028										0						0										0
1058	cmc-0026	M-013	1							20141029										0						0										0
1059	cmc-0026	M-013	1							20141030										0						0										0
1093	cmc-0026	M-013	1							20141031										0						0										0
1094	cmc-0026	M-013	1							20141101										0						0										0
1095	cmc-0026	M-013	1							20141102										0						0										0
1171	cmc-0026	M-013	1							20141103										0						0										0
1172	cmc-0026	M-013	1							20141104										0						0										0
1281	cmc-0026	M-013	1							20141107										0						0										0
1282	cmc-0026	M-013	1							20141108										0						0										0
1283	cmc-0026	M-013	1							20141109										0						0										0
1366	cmc-0026	M-013	1							20141110										0						0										0
1367	cmc-0026	M-013	1							20141111										0						0										0
1365	cmc-0026	M-013	1							20141112										0						0										0
1535	cmc-0026	M-013	1							20141113										0						0										0
1536	cmc-0026	M-013	1							20141114										0						0										0
1537	cmc-0026	M-013	1							20141115										0						0										0
1538	cmc-0026	M-013	1							20141116										0						0										0
1539	cmc-0026	M-013	1							20141117										0						0										0
1540	cmc-0026	M-013	1							20141118										0						0										0
1541	cmc-0026	M-013	1							20141119										0						0										0
1542	cmc-0026	M-013	1							20141120										0						0										0
1543	cmc-0026	M-013	1							20141121										0						0										0
1755	cmc-0026	M-013	1							20141124										0						0										0
1754	cmc-0026	M-013	1							20141130										0						0										0
1856	cmc-0026	M-013	1							20141202										0						0										0
1858	cmc-0026	M-013	1							20141204										0						0										0
1859	cmc-0026	M-013	1							20141205										0						0										0
1862	cmc-0026	M-013	1							20141208										0						0										0
206	cmc-0027	CM-004	1							20140918										0						0										0
585	cmc-0027	CM-004	1							20141008										0						0										0
740	cmc-0027	CM-004	1							20141015										0						0										0
741	cmc-0027	CM-004	1							20141016										0						0										0
623	cmc-0027	CM-004	1							20141019										0						0										0
1065	cmc-0027	CM-004	1							20141031										0						0										0
1126	cmc-0027	CM-004	1							20141101										0						0										0
1127	cmc-0027	CM-004	1							20141102										0						0										0
1135	cmc-0027	CM-004	1							20141103										0						0										0
1178	cmc-0027	CM-004	1							20141104										0						0										0
1179	cmc-0027	CM-004	1							20141105										0						0										0
1410	cmc-0027	CM-004	1							20141113										0						0										0
1426	cmc-0027	CM-004	1							20141114										0						0										0
1494	cmc-0027	CM-004	1							20141115										0						0										0
1495	cmc-0027	CM-004	1							20141116										0						0										0
1496	cmc-0027	CM-004	1							20141117										0						0										0
1526	cmc-0027	CM-004	1							20141119										0						0										0
1667	cmc-0027	CM-004	1							20141125										0						0										0
1669	cmc-0027	CM-004	1							20141127										0						0										0
1670	cmc-0027	CM-004	1							20141128										0						0										0
1693	cmc-0027	CM-004	1							20141129										0						0										0
1694	cmc-0027	cm-004	1							20141130										0						0										0
1710	cmc-0027	cm-004	1							20141201										0						0										0
1748	cmc-0027	cm-004	1							20141202										0						0										0
1749	cmc-0027	cm-004	1							20141203										0						0										0
1777	cmc-0027	cm-004	1							20141204										0						0										0
1905	cmc-0027	cm-004	1							20141208										0						0										0
1907	cmc-0027	cm-004	1							20141210										0						0										0
1959	cmc-0027	cm-004	1							20141211										0						0										0
1960	cmc-0027	cm-004	1							20141212										0						0										0
2041	cmc-0027	cm-004	1							20141214										0						0										0
2043	cmc-0027	cm-004	1							20141216										0						0										0
2060	cmc-0027	cm-004	1							20141217										0						0										0
2074	cmc-0027	cm-004	1							20141218										0						0										0
2116	cmc-0027	cm-004	1							20141219										0						0										0
2172	cmc-0027	cm-004	1							20141222										0						0										0
2220	cmc-0027	cm-004	1							20141224										0						0										0
2221	cmc-0027	cm-004	1							20141225										0						0										0
2274	cmc-0027	cm-004	1							20141227										0						0										0
2285	cmc-0027	cm-004	1							20141228										0						0										0
2321	cmc-0027	cm-004	1							20141229										0						0										0
371	cmc-0028	M-014	0							20140929										0						0										0
442	cmc-0028	M-014	0							20140930										0						0										0
447	cmc-0028	M-014	0							20141003										0						0										0
485	cmc-0028	M-014	0							20141004										0						0										0
677	cmc-0028	M-014	0							20141007										0						0										0
678	cmc-0028	M-014	0							20141008										0						0										0
679	cmc-0028	M-014	0							20141009										0						0										0
683	cmc-0028	M-014	0							20141013										0						0										0
746	cmc-0028	M-014	0							20141015										0						0										0
884	cmc-0028	M-014	0							20141020										0						0										0
885	cmc-0028	M-014	0							20141021										0						0										0
886	cmc-0028	M-014	0							20141022										0						0										0
887	cmc-0028	M-014	0							20141023										0						0										0
888	cmc-0028	M-014	0							20141024										0						0										0
1310	cmc-0028	M-014	0							20141025										0						0										0
1311	cmc-0028	M-014	0							20141026										0						0										0
1312	cmc-0028	M-014	0							20141027										0						0										0
1313	cmc-0028	M-014	0							20141028										0						0										0
1314	cmc-0028	M-014	0							20141029										0						0										0
1315	cmc-0028	M-014	0							20141030										0						0										0
1326	cmc-0028	M-014	0							20141104										0						0										0
1327	cmc-0028	M-014	0							20141105										0						0										0
1328	cmc-0028	M-014	0							20141106										0						0										0
1329	cmc-0028	M-014	0							20141107										0						0										0
1330	cmc-0028	M-014	0							20141108										0						0										0
1331	cmc-0028	M-014	0							20141109										0						0										0
1332	cmc-0028	M-014	0							20141110										0						0										0
1870	cmc-0028	M-014	0							20141113										0						0										0
1871	cmc-0028	M-014	0							20141114										0						0										0
1872	cmc-0028	M-014	0							20141115										0						0										0
1873	cmc-0028	M-014	0							20141116										0						0										0
1874	cmc-0028	M-014	0							20141117										0						0										0
1875	cmc-0028	M-014	0							20141118										0						0										0
1876	cmc-0028	M-014	0							20141119										0						0										0
1877	cmc-0028	M-014	0							20141120										0						0										0
1878	cmc-0028	M-014	0							20141121										0						0										0
1879	cmc-0028	M-014	0							20141122										0						0										0
1880	cmc-0028	M-014	0							20141123										0						0										0
1882	cmc-0028	M-014	0							20141125										0						0										0
1883	cmc-0028	M-014	0							20141126										0						0										0
1884	cmc-0028	M-014	0							20141127										0						0										0
1885	cmc-0028	M-014	0							20141128										0						0										0
1886	cmc-0028	M-014	0							20141129										0						0										0
1887	cmc-0028	M-014	0							20141130										0						0										0
1888	cmc-0028	M-014	0							20141201										0						0										0
1889	cmc-0028	M-014	0							20141202										0						0										0
1891	cmc-0028	M-014	0							20141204										0						0										0
1892	cmc-0028	M-014	0							20141205										0						0										0
1893	cmc-0028	M-014	0							20141206										0						0										0
1894	cmc-0028	M-014	0							20141207										0						0										0
1895	cmc-0028	M-014	0							20141208										0						0										0
1896	cmc-0028	M-014	0							20141209										0						0										0
1983	cmc-0028	M-014	0							20141210										0						0										0
582	cmc-0031	M-017	0							20141008										0						0										0
596	cmc-0031	M-017	0							20141009										0						0										0
636	cmc-0031	M-017	0							20141012										0						0										0
698	cmc-0031	M-017	0							20141015										0						0										0
731	cmc-0031	M-017	0							20141016										0						0										0
781	cmc-0031	M-017	0							20141019										0						0										0
824	cmc-0031	M-017	0							20141021										0						0										0
876	cmc-0031	M-017	0							20141024										0						0										0
945	cmc-0031	M-017	0							20141027										0						0										0
1010	cmc-0031	M-017	0							20141029										0						0										0
1163	cmc-0031	M-017	0							20141105										0						0										0
1189	cmc-0031	M-017	0							20141106										0						0										0
1230	cmc-0031	M-017	0							20141107										0						0										0
1249	cmc-0031	M-017	0							20141108										0						0										0
1267	cmc-0031	M-017	0							20141109										0						0										0
1322	cmc-0031	M-017	0							20141111										0						0										0
3232	cmc-0031	M-017	0							20141124										0						0										0
1624	cmc-0031	M-017	0							20141125										0						0										0
1645	cmc-0031	M-017	0							20141126										0						0										0
1712	cmc-0031	M-017	0							20141202										0						0										0
1743	cmc-0031	M-017	0							20141203										0						0										0
1817	cmc-0031	M-017	0							20141208										0						0										0
1923	cmc-0031	M-017	0							20141211										0						0										0
2003	cmc-0031	M-017	0							20141215										0						0										0
2050	cmc-0031	M-017	0							20141217										0						0										0
2072	cmc-0031	M-017	0							20141218										0						0										0
2100	cmc-0031	M-017	0							20141220										0						0										0
2113	cmc-0031	M-017	0							20141221										0						0										0
2149	cmc-0031	M-017	0							20141222										0						0										0
2223	cmc-0031	M-017	0							20141225										0						0										0
2267	cmc-0031	M-017	0							20141227										0						0										0
2278	cmc-0031	M-017	0							20141228										0						0										0
3233	cmc-0031	M-017	0							20141229										0						0										0
3231	cmc-0031	M-017	0							20141230										0						0										0
2377	cmc-0031	M-017	0							20150101										0						0										0
3230	cmc-0031	M-017	0							20150102										0						0										0
2434	cmc-0031	M-017	0							20150103										0						0										0
2452	cmc-0031	M-017	0							20150104										0						0										0
3229	cmc-0031	M-017	0							20150105										0						0										0
3228	cmc-0031	M-017	0							20150106										0						0										0
3227	cmc-0031	M-017	0							20150107										0						0										0
2543	cmc-0031	M-017	0							20150108										0						0										0
2555	cmc-0031	M-017	0							20150109										0						0										0
2580	cmc-0031	M-017	0							20150110										0						0										0
2591	cmc-0031	M-017	0							20150111										0						0										0
2624	cmc-0031	M-017	0							20150112										0						0										0
3226	cmc-0031	M-017	0							20150113										0						0										0
2673	cmc-0031	M-017	0							20150114										0						0										0
2726	cmc-0031	M-017	0							20150116										0						0										0
2759	cmc-0031	M-017	0							20150117										0						0										0
2769	cmc-0031	M-017	0							20150118										0						0										0
2814	cmc-0031	M-017	0							20150120										0						0										0
3224	cmc-0031	M-017	0							20150122										0						0										0
3225	cmc-0031	M-017	0							20150124										0						0										0
2982	cmc-0031	M-017	0							20150126										0						0										0
3219	cmc-0031	M-017	0							20150127										0						0										0
3220	cmc-0031	M-017	0							20150128										0						0										0
3221	cmc-0031	M-017	0							20150129										0						0										0
3222	cmc-0031	M-017	0							20150130										0						0										0
3130	cmc-0031	M-017	0							20150131										0						0										0
3144	cmc-0031	M-017	0							20150201										0						0										0
3238	cmc-0031	M-017	0							20150203										0						0										0
254	cmc-0032	CM-005	0							20140920										0						0										0
255	cmc-0032	CM-005	0							20140921										0						0										0
216	cmc-0033	CM-006	1							20140919										0						0										0
225	cmc-0033	CM-006	1							20140920										0						0										0
299	cmc-0033	CM-006	1							20140923										0						0										0
372	cmc-0033	CM-006	1							20140929										0						0										0
417	cmc-0033	CM-006	1							20140930										0						0										0
416	cmc-0033	CM-006	1							20141001										0						0										0
481	cmc-0033	CM-006	1							20141003										0						0										0
480	cmc-0033	CM-006	1							20141005										0						0										0
581	cmc-0033	CM-006	1							20141008										0						0										0
597	cmc-0033	CM-006	1							20141009										0						0										0
626	cmc-0033	CM-006	1							20141011										0						0										0
693	cmc-0033	CM-006	1							20141012										0						0										0
691	cmc-0033	CM-006	1							20141014										0						0										0
714	cmc-0033	CM-006	1							20141015										0						0										0
795	cmc-0033	CM-006	1							20141020										0						0										0
863	cmc-0033	CM-006	1							20141022										0						0										0
892	cmc-0033	CM-006	1							20141023										0						0										0
893	cmc-0033	CM-006	1							20141024										0						0										0
963	cmc-0033	CM-006	1							20141026										0						0										0
964	cmc-0033	CM-006	1							20141027										0						0										0
1035	cmc-0033	CM-006	1							20141030										0						0										0
1190	cmc-0033	CM-006	1							20141102										0						0										0
1191	cmc-0033	CM-006	1							20141103										0						0										0
1193	cmc-0033	CM-006	1							20141105										0						0										0
1259	cmc-0033	CM-006	1							20141107										0						0										0
1260	cmc-0033	CM-006	1							20141108										0						0										0
1428	cmc-0033	CM-006	1							20141113										0						0										0
1429	cmc-0033	CM-006	1							20141114										0						0										0
1430	cmc-0033	CM-006	1							20141115										0						0										0
1554	cmc-0033	CM-006	1							20141116										0						0										0
1555	cmc-0033	CM-006	1							20141117										0						0										0
1556	cmc-0033	CM-006	1							20141118										0						0										0
1559	cmc-0033	CM-006	1							20141121										0						0										0
1662	cmc-0033	CM-006	1							20141127										0						0										0
1661	cmc-0033	CM-006	1							20141128										0						0										0
1682	cmc-0033	CM-006	1							20141129										0						0										0
1741	cmc-0033	CM-006	1							20141201										0						0										0
1739	cmc-0033	CM-006	1							20141203										0						0										0
1801	cmc-0033	CM-006	1							20141204										0						0										0
1802	cmc-0033	CM-006	1							20141205										0						0										0
1803	cmc-0033	CM-006	1							20141206										0						0										0
1804	cmc-0033	CM-006	1							20141208										0						0										0
1953	cmc-0033	CM-006	1							20141210										0						0										0
1954	cmc-0033	CM-006	1							20141211										0						0										0
1970	cmc-0033	CM-006	1							20141214										0						0										0
1253	cmc-0042	M-026	0							20141108										0						0										0
1632	cmc-0042	M-026	0							20141121										0						0										0
1631	cmc-0042	M-026	0							20141125										0						0										0
1650	cmc-0042	M-026	0							20141126										0						0										0
1979	cmc-0042	M-026	0							20141214										0						0										0
2229	cmc-0042	M-026	0							20141225										0						0										0
2332	cmc-0042	M-026	0							20141228										0						0										0
2331	cmc-0042	M-026	0							20141230										0						0										0
4976	cmc-0042	M-026	0							20150101										0						0										0
4977	cmc-0042	M-026	0							20150102										0						0										0
4978	cmc-0042	M-026	0							20150103										0						0										0
4979	cmc-0042	M-026	0							20150104										0						0										0
4980	cmc-0042	M-026	0							20150105										0						0										0
4981	cmc-0042	M-026	0							20150106										0						0										0
4982	cmc-0042	M-026	0							20150107										0						0										0
4983	cmc-0042	M-026	0							20150108										0						0										0
4984	cmc-0042	M-026	0							20150109										0						0										0
4985	cmc-0042	M-026	0							20150110										0						0										0
4986	cmc-0042	M-026	0							20150111										0						0										0
4987	cmc-0042	M-026	0							20150112										0						0										0
4988	cmc-0042	M-026	0							20150113										0						0										0
1219	cmc-0046	M-030	1							20141106										0						0										0
1511	cmc-0046	M-030	1							20141108										0						0										0
1512	cmc-0046	M-030	1							20141109										0						0										0
2053	cmc-0046	M-030	1							20141217										0						0										0
2079	cmc-0046	M-030	1							20141218										0						0										0
2078	cmc-0046	M-030	1							20141219										0						0										0
2143	cmc-0046	M-030	1							20141220										0						0										0
2144	cmc-0046	M-030	1							20141221										0						0										0
2145	cmc-0046	M-030	1							20141222										0						0										0
2217	cmc-0046	M-030	1							20141224										0						0										0
2286	cmc-0046	M-030	1							20141228										0						0										0
2391	cmc-0046	M-030	1							20141231										0						0										0
2491	cmc-0046	M-030	1							20150104										0						0										0
2659	cmc-0046	M-030	1							20150109										0						0										0
2612	cmc-0046	M-030	1							20150111										0						0										0
2611	cmc-0046	M-030	1							20150112										0						0										0
2658	cmc-0046	M-030	1							20150113										0						0										0
2792	cmc-0046	M-030	1							20150119										0						0										0
2884	cmc-0046	M-030	1							20150120										0						0										0
2883	cmc-0046	M-030	1							20150121										0						0										0
2927	cmc-0046	M-030	1							20150122										0						0										0
2965	cmc-0046	M-030	1							20150124										0						0										0
3060	cmc-0046	M-030	1							20150127										0						0										0
1393	cmc-0048	M-032	1							20141113										0						0										0
1162	cmc-0049	M-033	0							20141105										0						0										0
1262	cmc-0049	M-033	0							20141109										0						0										0
1324	cmc-0049	M-033	0							20141111										0						0										0
1436	cmc-0049	M-033	0							20141116										0						0										0
1498	cmc-0049	M-033	0							20141118										0						0										0
1515	cmc-0049	M-033	0							20141119										0						0										0
1570	cmc-0049	M-033	0							20141123										0						0										0
1623	cmc-0049	M-033	0							20141125										0						0										0
1660	cmc-0049	M-033	0							20141127										0						0										0
1914	cmc-0049	M-033	0							20141210										0						0										0
1947	cmc-0049	M-033	0							20141212										0						0										0
1969	cmc-0049	M-033	0							20141214										0						0										0
2006	cmc-0049	M-033	0							20141215										0						0										0
2080	cmc-0049	M-033	0							20141216										0						0										0
2081	cmc-0049	M-033	0							20141218										0						0										0
2169	cmc-0049	M-033	0							20141222										0						0										0
2206	cmc-0049	M-033	0							20141224										0						0										0
2293	cmc-0049	M-033	0							20141225										0						0										0
2294	cmc-0049	M-033	0							20141226										0						0										0
2296	cmc-0049	M-033	0							20141227										0						0										0
2297	cmc-0049	M-033	0							20141228										0						0										0
2370	cmc-0049	M-033	0							20141230										0						0										0
2375	cmc-0049	M-033	0							20150101										0						0										0
2454	cmc-0049	M-033	0							20150102										0						0										0
2455	cmc-0049	M-033	0							20150103										0						0										0
2453	cmc-0049	M-033	0							20150104										0						0										0
2511	cmc-0049	M-033	0							20150106										0						0										0
2540	cmc-0049	M-033	0							20150108										0						0										0
2595	cmc-0049	M-033	0							20150109										0						0										0
2596	cmc-0049	M-033	0							20150110										0						0										0
2594	cmc-0049	M-033	0							20150111										0						0										0
2628	cmc-0049	M-033	0							20150112										0						0										0
2651	cmc-0049	M-033	0							20150113										0						0										0
2670	cmc-0049	M-033	0							20150114										0						0										0
1325	cmc-0050	M-034	1							20141111										0						0										0
1370	cmc-0050	M-034	1							20141112										0						0										0
1425	cmc-0050	M-034	1							20141114										0						0										0
1434	cmc-0050	M-034	1							20141115										0						0										0
1487	cmc-0050	M-034	1							20141117										0						0										0
1527	cmc-0050	M-034	1							20141118										0						0										0
1528	cmc-0050	M-034	1							20141119										0						0										0
1599	cmc-0050	M-034	1							20141120										0						0										0
1598	cmc-0050	M-034	1							20141121										0						0										0
1597	cmc-0050	M-034	1							20141122										0						0										0
1596	cmc-0050	M-034	1							20141124										0						0										0
1711	cmc-0063	M-036	0							20141202										0						0										0
1752	cmc-0063	M-036	0							20141204										0						0										0
1781	cmc-0063	M-036	0							20141206										0						0										0
1789	cmc-0063	M-036	0							20141207										0						0										0
1863	cmc-0063	M-036	0							20141209										0						0										0
1913	cmc-0063	M-036	0							20141210										0						0										0
1921	cmc-0063	M-036	0							20141211										0						0										0
1942	cmc-0063	M-036	0							20141212										0						0										0
1958	cmc-0063	M-036	0							20141213										0						0										0
1987	cmc-0063	M-036	0							20141214										0						0										0
2004	cmc-0063	M-036	0							20141215										0						0										0
2029	cmc-0063	M-036	0							20141216										0						0										0
2075	cmc-0063	M-036	0							20141218										0						0										0
2093	cmc-0063	M-036	0							20141219										0						0										0
2118	cmc-0063	M-036	0							20141220										0						0										0
2119	cmc-0063	M-036	0							20141221										0						0										0
2162	cmc-0063	M-036	0							20141222										0						0										0
2269	cmc-0063	M-036	0							20141224										0						0										0
2270	cmc-0063	M-036	0							20141226										0						0										0
2283	cmc-0063	M-036	0							20141228										0						0										0
2357	cmc-0063	M-036	0							20141231										0						0										0
2376	cmc-0063	M-036	0							20150101										0						0										0
2392	cmc-0063	M-036	0							20150102										0						0										0
2449	cmc-0063	M-036	0							20150103										0						0										0
2517	cmc-0063	M-036	0							20150105										0						0										0
2518	cmc-0063	M-036	0							20150106										0						0										0
2614	cmc-0063	M-036	0							20150110										0						0										0
2615	cmc-0063	M-036	0							20150111										0						0										0
2705	cmc-0063	M-036	0							20150112										0						0										0
2706	cmc-0063	M-036	0							20150113										0						0										0
2707	cmc-0063	M-036	0							20150114										0						0										0
2942	cmc-0063	M-036	0							20150119										0						0										0
2943	cmc-0063	M-036	0							20150120										0						0										0
2944	cmc-0063	M-036	0							20150121										0						0										0
2945	cmc-0063	M-036	0							20150122										0						0										0
2946	cmc-0063	M-036	0							20150123										0						0										0
3006	cmc-0063	M-036	0							20150124										0						0										0
3086	cmc-0063	M-036	0							20150127										0						0										0
3087	cmc-0063	M-036	0							20150128										0						0										0
3088	cmc-0063	M-036	0							20150129										0						0										0
3169	cmc-0063	M-036	0							20150130										0						0										0
3170	cmc-0063	M-036	0							20150131										0						0										0
3539	cmc-0063	M-036	0							20150207										0						0										0
3540	cmc-0063	M-036	0							20150208										0						0										0
3541	cmc-0063	M-036	0							20150209										0						0										0
3542	cmc-0063	M-036	0							20150210										0						0										0
3557	cmc-0063	M-036	0							20150212										0						0										0
3544	cmc-0063	M-036	0							20150213										0						0										0
3831	cmc-0063	M-036	0							20150215										0						0										0
3832	cmc-0063	M-036	0							20150216										0						0										0
3833	cmc-0063	M-036	0							20150217										0						0										0
3834	cmc-0063	M-036	0							20150218										0						0										0
3835	cmc-0063	M-036	0							20150219										0						0										0
3836	cmc-0063	M-036	0							20150220										0						0										0
3837	cmc-0063	M-036	0							20150221										0						0										0
3838	cmc-0063	M-036	0							20150222										0						0										0
4101	cmc-0063	M-036	0							20150224										0						0										0
2046	cmc-0064	M-037	1							20141210										0						0										0
2047	cmc-0064	M-037	1							20141213										0						0										0
2048	cmc-0064	M-037	1							20141215										0						0										0
2067	cmc-0064	M-037	1							20141217										0						0										0
2159	cmc-0064	M-037	1							20141222										0						0										0
2359	cmc-0064	M-037	1							20141229										0						0										0
2368	cmc-0064	M-037	1							20141231										0						0										0
2441	cmc-0064	M-037	1							20150101										0						0										0
2442	cmc-0064	M-037	1							20150102										0						0										0
2443	cmc-0064	M-037	1							20150103										0						0										0
2465	cmc-0064	M-037	1							20150104										0						0										0
2489	cmc-0064	M-037	1							20150105										0						0										0
2728	cmc-0064	M-037	1							20150106										0						0										0
2729	cmc-0064	M-037	1							20150107										0						0										0
2730	cmc-0064	M-037	1							20150108										0						0										0
2731	cmc-0064	M-037	1							20150109										0						0										0
2732	cmc-0064	M-037	1							20150110										0						0										0
2733	cmc-0064	M-037	1							20150111										0						0										0
2734	cmc-0064	M-037	1							20150112										0						0										0
2735	cmc-0064	M-037	1							20150113										0						0										0
2736	cmc-0064	M-037	1							20150114										0						0										0
2737	cmc-0064	M-037	1							20150115										0						0										0
2753	cmc-0064	M-037	1							20150116										0						0										0
3188	cmc-0064	M-037	1							20150117										0						0										0
3189	cmc-0064	M-037	1							20150118										0						0										0
3205	cmc-0064	M-037	1							20150119										0						0										0
3204	cmc-0064	M-037	1							20150120										0						0										0
3203	cmc-0064	M-037	1							20150121										0						0										0
3202	cmc-0064	M-037	1							20150122										0						0										0
3201	cmc-0064	M-037	1							20150123										0						0										0
3200	cmc-0064	M-037	1							20150124										0						0										0
3199	cmc-0064	M-037	1							20150125										0						0										0
3198	cmc-0064	M-037	1							20150126										0						0										0
3197	cmc-0064	M-037	1							20150128										0						0										0
3196	cmc-0064	M-037	1							20150129										0						0										0
3195	cmc-0064	M-037	1							20150130										0						0										0
3194	cmc-0064	M-037	1							20150131										0						0										0
3190	cmc-0064	M-037	1							20150201										0						0										0
3193	cmc-0064	M-037	1							20150202										0						0										0
3397	cmc-0064	M-037	1							20150205										0						0										0
3398	cmc-0064	M-037	1							20150206										0						0										0
3474	cmc-0064	M-037	1							20150209										0						0										0
3475	cmc-0064	M-037	1							20150210										0						0										0
3490	cmc-0064	M-037	1							20150211										0						0										0
3581	cmc-0064	M-037	1							20150212										0						0										0
3582	cmc-0064	M-037	1							20150213										0						0										0
3583	cmc-0064	M-037	1							20150214										0						0										0
3650	cmc-0064	M-037	1							20150215										0						0										0
3651	cmc-0064	M-037	1							20150216										0						0										0
3652	cmc-0064	M-037	1							20150217										0						0										0
3777	cmc-0064	M-037	1							20150220										0						0										0
3778	cmc-0064	M-037	1							20150221										0						0										0
3810	cmc-0064	M-037	1							20150222										0						0										0
3864	cmc-0064	M-037	1							20150223										0						0										0
3961	cmc-0064	M-037	1							20150225										0						0										0
3962	cmc-0064	M-037	1							20150226										0						0										0
4020	cmc-0064	M-037	1							20150228										0						0										0
4021	cmc-0064	M-037	1							20150301										0						0										0
4343	cmc-0064	M-037	1							20150303										0						0										0
2011	cmc-0066	M-039	1							20141216										0						0										0
2051	cmc-0066	M-039	1							20141217										0						0										0
2070	cmc-0066	M-039	1							20141218										0						0										0
2090	cmc-0066	M-039	1							20141219										0						0										0
2150	cmc-0066	M-039	1							20141222										0						0										0
2200	cmc-0066	M-039	1							20141223										0						0										0
2210	cmc-0066	M-039	1							20141224										0						0										0
2235	cmc-0066	M-039	1							20141225										0						0										0
2234	cmc-0066	M-039	1							20141226										0						0										0
2288	cmc-0066	M-039	1							20141227										0						0										0
2289	cmc-0066	M-039	1							20141228										0						0										0
2290	cmc-0066	M-039	1							20141229										0						0										0
2415	cmc-0066	M-039	1							20141230										0						0										0
2416	cmc-0066	M-039	1							20141231										0						0										0
2417	cmc-0066	M-039	1							20150101										0						0										0
2418	cmc-0066	M-039	1							20150102										0						0										0
2524	cmc-0066	M-039	1							20150103										0						0										0
2456	cmc-0066	M-039	1							20150104										0						0										0
2523	cmc-0066	M-039	1							20150105										0						0										0
2522	cmc-0066	M-039	1							20150106										0						0										0
2521	cmc-0066	M-039	1							20150107										0						0										0
2812	cmc-0066	M-039	1							20150119										0						0										0
2811	cmc-0066	M-039	1							20150120										0						0										0
2910	cmc-0066	M-039	1							20150121										0						0										0
2909	cmc-0066	M-039	1							20150122										0						0										0
2908	cmc-0066	M-039	1							20150123										0						0										0
3146	cmc-0066	M-039	1							20150124										0						0										0
3147	cmc-0066	M-039	1							20150125										0						0										0
3148	cmc-0066	M-039	1							20150126										0						0										0
3149	cmc-0066	M-039	1							20150127										0						0										0
3150	cmc-0066	M-039	1							20150128										0						0										0
3145	cmc-0066	M-039	1							20150201										0						0										0
3259	cmc-0066	M-039	1							20150202										0						0										0
3260	cmc-0066	M-039	1							20150203										0						0										0
2077	cmc-0067	M-040	0							20141218										0						0										0
2208	cmc-0067	M-040	0							20141220										0						0										0
2117	cmc-0067	M-040	0							20141221										0						0										0
2152	cmc-0067	M-040	0							20141222										0						0										0
2207	cmc-0067	M-040	0							20141224										0						0										0
2230	cmc-0067	M-040	0							20141226										0						0										0
2280	cmc-0067	M-040	0							20141228										0						0										0
2333	cmc-0067	M-040	0							20141230										0						0										0
2363	cmc-0067	M-040	0							20141231										0						0										0
2362	cmc-0067	M-040	0							20150101										0						0										0
2483	cmc-0067	M-040	0							20150104										0						0										0
2626	cmc-0067	M-040	0							20150111										0						0										0
2625	cmc-0067	M-040	0							20150112										0						0										0
2703	cmc-0067	M-040	0							20150115										0						0										0
2765	cmc-0067	M-040	0							20150116										0						0										0
2772	cmc-0067	M-040	0							20150118										0						0										0
2980	cmc-0067	M-040	0							20150119										0						0										0
2971	cmc-0067	M-040	0							20150125										0						0										0
2979	cmc-0067	M-040	0							20150126										0						0										0
3101	cmc-0067	M-040	0							20150129										0						0										0
3131	cmc-0067	M-040	0							20150131										0						0										0
3182	cmc-0067	M-040	0							20150201										0						0										0
3369	cmc-0067	M-040	0							20150206										0						0										0
3410	cmc-0067	M-040	0							20150209										0						0										0
3493	cmc-0067	M-040	0							20150212										0						0										0
3600	cmc-0067	M-040	0							20150213										0						0										0
3601	cmc-0067	M-040	0							20150214										0						0										0
3665	cmc-0067	M-040	0							20150216										0						0										0
3876	cmc-0067	M-040	0							20150217										0						0										0
3878	cmc-0067	M-040	0							20150218										0						0										0
3879	cmc-0067	M-040	0							20150219										0						0										0
3715	cmc-0067	M-040	0							20150220										0						0										0
3880	cmc-0067	M-040	0							20150221										0						0										0
3882	cmc-0067	M-040	0							20150222										0						0										0
2068	cmc-0068	M-041	0							20141218										0						0										0
2201	cmc-0068	M-041	0							20141224										0						0										0
2219	cmc-0068	M-041	0							20141225										0						0										0
2231	cmc-0068	M-041	0							20141226										0						0										0
2265	cmc-0068	M-041	0							20141227										0						0										0
2277	cmc-0068	M-041	0							20141228										0						0										0
2329	cmc-0068	M-041	0							20141230										0						0										0
2352	cmc-0068	M-041	0							20141231										0						0										0
2379	cmc-0068	M-041	0							20150101										0						0										0
2378	cmc-0068	M-041	0							20150102										0						0										0
2444	cmc-0068	M-041	0							20150103										0						0										0
2474	cmc-0068	M-041	0							20150104										0						0										0
2473	cmc-0068	M-041	0							20150105										0						0										0
2532	cmc-0068	M-041	0							20150107										0						0										0
2533	cmc-0068	M-041	0							20150108										0						0										0
2550	cmc-0068	M-041	0							20150109										0						0										0
2588	cmc-0068	M-041	0							20150111										0						0										0
2602	cmc-0068	M-041	0							20150112										0						0										0
2644	cmc-0068	M-041	0							20150113										0						0										0
2727	cmc-0068	M-041	0							20150116										0						0										0
2768	cmc-0068	M-041	0							20150118										0						0										0
2865	cmc-0068	M-041	0							20150119										0						0										0
2866	cmc-0068	M-041	0							20150120										0						0										0
2952	cmc-0068	M-041	0							20150121										0						0										0
2895	cmc-0068	M-041	0							20150122										0						0										0
2953	cmc-0068	M-041	0							20150123										0						0										0
2954	cmc-0068	M-041	0							20150124										0						0										0
3003	cmc-0068	M-041	0							20150126										0						0										0
3002	cmc-0068	M-041	0							20150127										0						0										0
3063	cmc-0068	M-041	0							20150128										0						0										0
3122	cmc-0068	M-041	0							20150129										0						0										0
3123	cmc-0068	M-041	0							20150130										0						0										0
3121	cmc-0068	M-041	0							20150131										0						0										0
3139	cmc-0068	M-041	0							20150201										0						0										0
3254	cmc-0068	M-041	0							20150204										0						0										0
3286	cmc-0068	M-041	0							20150205										0						0										0
3351	cmc-0068	M-041	0							20150206										0						0										0
3350	cmc-0068	M-041	0							20150207										0						0										0
3374	cmc-0068	M-041	0							20150208										0						0										0
3424	cmc-0068	M-041	0							20150209										0						0										0
3423	cmc-0068	M-041	0							20150210										0						0										0
3462	cmc-0068	M-041	0							20150211										0						0										0
3521	cmc-0068	M-041	0							20150212										0						0										0
3520	cmc-0068	M-041	0							20150213										0						0										0
3559	cmc-0068	M-041	0							20150214										0						0										0
3633	cmc-0068	M-041	0							20150215										0						0										0
3634	cmc-0068	M-041	0							20150216										0						0										0
3632	cmc-0068	M-041	0							20150217										0						0										0
3659	cmc-0068	M-041	0							20150218										0						0										0
3682	cmc-0068	M-041	0							20150219										0						0										0
3699	cmc-0068	M-041	0							20150220										0						0										0
3763	cmc-0068	M-041	0							20150222										0						0										0
3849	cmc-0068	M-041	0							20150223										0						0										0
3848	cmc-0068	M-041	0							20150224										0						0										0
4072	cmc-0068	M-041	0							20150226										0						0										0
4073	cmc-0068	M-041	0							20150227										0						0										0
4080	cmc-0068	M-041	0							20150228										0						0										0
4081	cmc-0068	M-041	0							20150301										0						0										0
4082	cmc-0068	M-041	0							20150302										0						0										0
4083	cmc-0068	M-041	0							20150303										0						0										0
4099	cmc-0068	M-041	0							20150304										0						0										0
4113	cmc-0068	M-041	0							20150305										0						0										0
4142	cmc-0068	M-041	0							20150306										0						0										0
4141	cmc-0068	M-041	0							20150307										0						0										0
4196	cmc-0068	M-041	0							20150308										0						0										0
4270	cmc-0068	M-041	0							20150309										0						0										0
4271	cmc-0068	M-041	0							20150310										0						0										0
4316	cmc-0068	M-041	0							20150311										0						0										0
2253	cmc-0069	M-042	0							20141220										0						0										0
2254	cmc-0069	M-042	0							20141221										0						0										0
2255	cmc-0069	M-042	0							20141222										0						0										0
2256	cmc-0069	M-042	0							20141223										0						0										0
2257	cmc-0069	M-042	0							20141224										0						0										0
2258	cmc-0069	M-042	0							20141225										0						0										0
2259	cmc-0069	M-042	0							20141226										0						0										0
2291	cmc-0069	M-042	0							20141227										0						0										0
2393	cmc-0069	M-042	0							20141228										0						0										0
2394	cmc-0069	M-042	0							20141229										0						0										0
2395	cmc-0069	M-042	0							20141230										0						0										0
2396	cmc-0069	M-042	0							20141231										0						0										0
3004	cmc-0069	M-042	0							20150101										0						0										0
3005	cmc-0069	M-042	0							20150102										0						0										0
3014	cmc-0069	M-042	0							20150103										0						0										0
3015	cmc-0069	M-042	0							20150104										0						0										0
3017	cmc-0069	M-042	0							20150105										0						0										0
3018	cmc-0069	M-042	0							20150106										0						0										0
3019	cmc-0069	M-042	0							20150107										0						0										0
3020	cmc-0069	M-042	0							20150108										0						0										0
3021	cmc-0069	M-042	0							20150109										0						0										0
3022	cmc-0069	M-042	0							20150110										0						0										0
3023	cmc-0069	M-042	0							20150111										0						0										0
3024	cmc-0069	M-042	0							20150112										0						0										0
3025	cmc-0069	M-042	0							20150113										0						0										0
3026	cmc-0069	M-042	0							20150114										0						0										0
3027	cmc-0069	M-042	0							20150115										0						0										0
3028	cmc-0069	M-042	0							20150116										0						0										0
3029	cmc-0069	M-042	0							20150117										0						0										0
3030	cmc-0069	M-042	0							20150118										0						0										0
3031	cmc-0069	M-042	0							20150119										0						0										0
3032	cmc-0069	M-042	0							20150120										0						0										0
3033	cmc-0069	M-042	0							20150121										0						0										0
3034	cmc-0069	M-042	0							20150122										0						0										0
3035	cmc-0069	M-042	0							20150123										0						0										0
3036	cmc-0069	M-042	0							20150124										0						0										0
3037	cmc-0069	M-042	0							20150125										0						0										0
2978	cmc-0069	M-042	0							20150126										0						0										0
3043	cmc-0077	M-049	1							20150122										0						0										0
3819	cmc-0077	M-049	1							20150130										0						0										0
4456	cmc-0077	M-049	1							20150201										0						0										0
4457	cmc-0077	M-049	1							20150202										0						0										0
4459	cmc-0077	M-049	1							20150204										0						0										0
4460	cmc-0077	M-049	1							20150205										0						0										0
4464	cmc-0077	M-049	1							20150213										0						0										0
4465	cmc-0077	M-049	1							20150214										0						0										0
4471	cmc-0077	M-049	1							20150219										0						0										0
4472	cmc-0077	M-049	1							20150220										0						0										0
4473	cmc-0077	M-049	1							20150222										0						0										0
4474	cmc-0077	M-049	1							20150224										0						0										0
4475	cmc-0077	M-049	1							20150225										0						0										0
4481	cmc-0077	M-049	1							20150226										0						0										0
4482	cmc-0077	M-049	1							20150228										0						0										0
4483	cmc-0077	M-049	1							20150301										0						0										0
4484	cmc-0077	M-049	1							20150302										0						0										0
4487	cmc-0077	M-049	1							20150305										0						0										0
4489	cmc-0077	M-049	1							20150307										0						0										0
4490	cmc-0077	M-049	1							20150308										0						0										0
4491	cmc-0077	M-049	1							20150309										0						0										0
4493	cmc-0077	M-049	1							20150311										0						0										0
4494	cmc-0077	M-049	1							20150312										0						0										0
4495	cmc-0077	M-049	1							20150313										0						0										0
4498	cmc-0077	M-049	1							20150316										0						0										0
4612	cmc-0077	M-049	1							20150317										0						0										0
4614	cmc-0077	M-049	1							20150319										0						0										0
4615	cmc-0077	M-049	1							20150320										0						0										0
5097	cmc-0077	M-049	1							20150324										0						0										0
5099	cmc-0077	M-049	1							20150326										0						0										0
5100	cmc-0077	M-049	1							20150327										0						0										0
5101	cmc-0077	M-049	1							20150328										0						0										0
5102	cmc-0077	M-049	1							20150329										0						0										0
5104	cmc-0077	M-049	1							20150330										0						0										0
5105	cmc-0077	M-049	1							20150331										0						0										0
5107	cmc-0077	M-049	1							20150402										0						0										0
5108	cmc-0077	M-049	1							20150403										0						0										0
5109	cmc-0077	M-049	1							20150406										0						0										0
5112	cmc-0077	M-049	1							20150408										0						0										0
5115	cmc-0077	M-049	1							20150412										0						0										0
2922	cmc-0078	M-050	1							20150123										0						0										0
3207	cmc-0078	M-050	1							20150127										0						0										0
3081	cmc-0078	M-050	1							20150129										0						0										0
3128	cmc-0078	M-050	1							20150131										0						0										0
3160	cmc-0078	M-050	1							20150201										0						0										0
3177	cmc-0078	M-050	1							20150202										0						0										0
3361	cmc-0078	M-050	1							20150207										0						0										0
3394	cmc-0078	M-050	1							20150208										0						0										0
3413	cmc-0078	M-050	1							20150209										0						0										0
3438	cmc-0078	M-050	1							20150210										0						0										0
3523	cmc-0078	M-050	1							20150212										0						0										0
3598	cmc-0078	M-050	1							20150215										0						0										0
3624	cmc-0078	M-050	1							20150216										0						0										0
3667	cmc-0078	M-050	1							20150217										0						0										0
3668	cmc-0078	M-050	1							20150218										0						0										0
3681	cmc-0078	M-050	1							20150219										0						0										0
3714	cmc-0078	M-050	1							20150220										0						0										0
3764	cmc-0078	M-050	1							20150221										0						0										0
3781	cmc-0078	M-050	1							20150222										0						0										0
3843	cmc-0078	M-050	1							20150223										0						0										0
3866	cmc-0078	M-050	1							20150224										0						0										0
3898	cmc-0078	M-050	1							20150225										0						0										0
4001	cmc-0078	M-050	1							20150226										0						0										0
4002	cmc-0078	M-050	1							20150227										0						0										0
4003	cmc-0078	M-050	1							20150228										0						0										0
4004	cmc-0078	M-050	1							20150301										0						0										0
4005	cmc-0078	M-050	1							20150302										0						0										0
4087	cmc-0078	M-050	1							20150303										0						0										0
4184	cmc-0078	M-050	1							20150305										0						0										0
4185	cmc-0078	M-050	1							20150306										0						0										0
4186	cmc-0078	M-050	1							20150307										0						0										0
4187	cmc-0078	M-050	1							20150308										0						0										0
4278	cmc-0078	M-050	1							20150310										0						0										0
4306	cmc-0078	M-050	1							20150312										0						0										0
4477	cmc-0078	M-050	1							20150314										0						0										0
4478	cmc-0078	M-050	1							20150315										0						0										0
4480	cmc-0078	M-050	1							20150316										0						0										0
4574	cmc-0078	M-050	1							20150318										0						0										0
4575	cmc-0078	M-050	1							20150319										0						0										0
4576	cmc-0078	M-050	1							20150320										0						0										0
4658	cmc-0078	M-050	1							20150321										0						0										0
4659	cmc-0078	M-050	1							20150322										0						0										0
4660	cmc-0078	M-050	1							20150323										0						0										0
4661	cmc-0078	M-050	1							20150324										0						0										0
4728	cmc-0078	M-050	1							20150325										0						0										0
4729	cmc-0078	M-050	1							20150326										0						0										0
4730	cmc-0078	M-050	1							20150327										0						0										0
4790	cmc-0078	M-050	1							20150329										0						0										0
4791	cmc-0078	M-050	1							20150330										0						0										0
4944	cmc-0078	M-050	1							20150331										0						0										0
4945	cmc-0078	M-050	1							20150401										0						0										0
4946	cmc-0078	M-050	1							20150402										0						0										0
[truncated: 2,582 more rows]
[truncated: 54 more columns]
